# Supplementary material for: Physiological and transcriptome changes induced by exogenous putrescine in anthurium under chilling stress
Source: Bot Stud. 2020 Oct 30;61:28. doi: 10.1186/s40529-020-00305-2 (PMC7599290; doi:10.1186/s40529-020-00305-2)
Supplement: Supplementary file 1 — Additional file 1: Table S1. The primers of the target genes and the internal reference gene used for qRT-PCR. Table S2. Gene information of DEGs in anthurium seedlings treated with Put. [file 40529_2020_305_MOESM1_ESM.xls]

## Sheet: Table S1
Table S1 The primers of the target genes and the internal reference gene used for qRT-PCR.
Gene ID	Sequence
GADPH	F: 5'-TTTGGGTGACAGCAGGTCGAG-3' R: 5'-AAGCCACCACTGCCAACCG-3'
TRINITY_DN10807	F: 5'-CATCGGTGTTCTTCGTGAG-3' R: 5'-GGATGTCATGTTCACCACTG-3'
TRINITY_DN13429	F: 5'-CGGATGTGAGTCAACACATAG-3' R: 5'-TGAGTAACTCCAGAATGACCG-3'
TRINITY_DN10426	F: 5'-CTGTCTCTGTTCCACATCT-3' R: 5'-ATCACCTCACCTCACCTCAA-3'
TRINITY_DN23828	F: 5'-CAGGAGAATGGGAAGAAGGTA-3' R: 5'-CGTCTGCCTTAGGTGAAGTA-3'
TRINITY_DN15525	F: 5'-CATTGTACCAGCATCAGTAGC-3' R: 5'-TCAGTGTCTCAGCGTAGG-3'
TRINITY_DN22642	F: 5'-GGAACTCCATCCGAGGATT-3' R: 5'-CAAGACACCACACCAACC-3'
TRINITY_DN13650	F: 5'-GAGAGAGAGAGAGAGACGAG-3' R: 5'-CTCCACTTCATACGAACACATT-3'
TRINITY_DN16024	F: 5'-ACCAATGGCACTATTGACTC-3' R: 5'-CTCTGATCCACTTTGTCGCTA-3'
F: forward primer, R: reverse primer.

## Sheet: Table S2
Table S2 Gene information of DEGs in anthurium seedlings treated with Put.
gene_id	foldChange	pval	up_down	NR id	NR annotation	Swissprot id	Swissprot annotation	KEGG id	KEGG gene name	KEGG description	KOG id	KOG defination	GO annotation	Pathway	Pathway definition
TRINITY_DN10005_c0_g1_i2_2	0.489411	0.00936663	Down	XP_009411666.1	PREDICTED: bidirectional sugar transporter SWEET16-like [Musa acuminata subsp. malaccensis]	Q10LN5|SWT16_ORYSJ	Bidirectional sugar transporter SWEET16 OS=Oryza sativa subsp. japonica OX=39947 GN=SWEET16 PE=3 SV=1	mus:103993361	SLC50A, SWEET	solute carrier family 50 (sugar transporter)	KOG1623	Multitransmembrane protein	Cellular Component: integral component of plasma membrane (GO:0005887);|Molecular Function: sugar transmembrane transporter activity (GO:0051119);	--	--
TRINITY_DN10007_c0_g1_i3_2	0.319959	5.95e-06	Down	XP_010918118.2	PREDICTED: uncharacterized protein LOC105042547 isoform X1 [Elaeis guineensis]	Q96502|COL2_ARATH	Zinc finger protein CONSTANS-LIKE 2 OS=Arabidopsis thaliana OX=3702 GN=COL2 PE=1 SV=1	--	--	--	--	--	Molecular Function: DNA binding (GO:0003677);|Molecular Function: DNA-binding transcription factor activity (GO:0003700);|Cellular Component: nucleus (GO:0005634);|Molecular Function: zinc ion binding (GO:0008270);|Biological Process: chloroplast organization (GO:0009658);|Biological Process: regulation of flower development (GO:0009909);	--	--
TRINITY_DN10063_c0_g1_i1_2	0.279543	2.54e-10	Down	AIZ74401.1	flavanone 3-hydroxylase [Anthurium andraeanum]	Q07353|FL3H_PETHY	Naringenin,2-oxoglutarate 3-dioxygenase (Fragment) OS=Petunia hybrida OX=4102 GN=AN3 PE=1 SV=1	egu:105059410	E1.14.11.9	naringenin 3-dioxygenase	KOG0143	Iron/ascorbate family oxidoreductases	Biological Process: flavonoid biosynthetic process (GO:0009813);|Molecular Function: L-ascorbic acid binding (GO:0031418);|Molecular Function: naringenin 3-dioxygenase activity (GO:0045486);|Molecular Function: metal ion binding (GO:0046872);	ko00941	Flavonoid biosynthesis
TRINITY_DN1006_c0_g1_i1_1	6.86086	0.0403787	Up	--	--	--	--	--	--	--	--	--	--	--	--
TRINITY_DN10071_c0_g1_i1_1	3.24042	0.0456221	Up	--	--	--	--	--	--	--	--	--	--	--	--
TRINITY_DN10086_c0_g1_i1_2	0.19441	0.000236132	Down	XP_020084200.1	uncharacterized protein LOC109707376 [Ananas comosus]	--	--	--	--	--	--	--	--	--	--
TRINITY_DN10094_c0_g3_i1_2	0.247124	0.0319241	Down	XP_010933320.1	PREDICTED: thaumatin-like protein 1b [Elaeis guineensis]	A0A1P8B554|THLP1_ARATH	Thaumatin-like protein 1 OS=Arabidopsis thaliana OX=3702 GN=TLP1 PE=2 SV=1	--	--	--	--	--	Biological Process: defense response (GO:0006952);|Biological Process: response to bacterium (GO:0009617);|Biological Process: response to ethylene (GO:0009723);	--	--
TRINITY_DN10098_c0_g1_i2_1	2.03503	8e-05	Up	XP_019711318.1	PREDICTED: protein POLAR LOCALIZATION DURING ASYMMETRIC DIVISION AND REDISTRIBUTION-like [Elaeis guineensis]	Q6NQ99|POLAR_ARATH	Protein POLAR LOCALIZATION DURING ASYMMETRIC DIVISION AND REDISTRIBUTION OS=Arabidopsis thaliana OX=3702 GN=POLAR PE=2 SV=1	--	--	--	--	--	Cellular Component: cytoplasm (GO:0005737);|Cellular Component: cell cortex (GO:0005938);|Biological Process: asymmetric cell division (GO:0008356);|Cellular Component: cell periphery (GO:0071944);	--	--
TRINITY_DN10105_c0_g2_i1_3	9.03179	0.027425	Up	ONK81446.1	uncharacterized protein A4U43_C01F29180 [Asparagus officinalis]	--	--	--	--	--	--	--	--	--	--
TRINITY_DN10113_c0_g1_i1_3	4.18879	3.84e-05	Up	XP_010244372.1	PREDICTED: probable LRR receptor-like serine/threonine-protein kinase At4g29180 [Nelumbo nucifera]	O64483|SIRK_ARATH	Senescence-induced receptor-like serine/threonine-protein kinase OS=Arabidopsis thaliana OX=3702 GN=SIRK PE=1 SV=1	--	--	--	--	--	--	--	--
TRINITY_DN10140_c0_g1_i1_2	0.370214	6.5e-08	Down	XP_010905284.1	PREDICTED: uncharacterized protein LOC105032520 [Elaeis guineensis]	--	--	--	--	--	--	--	--	--	--
TRINITY_DN1014_c0_g1_i1_2	0.210271	0.0361724	Down	--	--	--	--	--	--	--	--	--	--	--	--
TRINITY_DN10154_c0_g1_i1_2	0.00433235	1.81e-16	Down	--	--	--	--	--	--	--	--	--	--	--	--
TRINITY_DN10157_c0_g2_i1_3	0	0.00382353	Down	--	--	--	--	--	--	--	--	--	--	--	--
TRINITY_DN10164_c0_g1_i1_1	3.16737	0.00775784	Up	XP_008807787.1	protein DOG1-like 4 [Phoenix dactylifera]	Q84JC2|DOGL4_ARATH	Protein DOG1-like 4 OS=Arabidopsis thaliana OX=3702 GN=DOGL4 PE=2 SV=1	--	--	--	--	--	Biological Process: transcription, DNA-templated (GO:0006351);|Molecular Function: sequence-specific DNA binding (GO:0043565);	--	--
TRINITY_DN10176_c0_g1_i1_3	7.51095	0.0272512	Up	--	--	--	--	--	--	--	--	--	--	--	--
TRINITY_DN10182_c0_g1_i1_2	7.33379	0.00194031	Up	XP_017701728.1	probable WRKY transcription factor 72 isoform X2 [Phoenix dactylifera]	Q9LXG8|WRK72_ARATH	Probable WRKY transcription factor 72 OS=Arabidopsis thaliana OX=3702 GN=WRKY72 PE=2 SV=1	--	--	--	--	--	Molecular Function: DNA-binding transcription factor activity (GO:0003700);|Cellular Component: nucleus (GO:0005634);|Biological Process: defense response (GO:0006952);|Molecular Function: sequence-specific DNA binding (GO:0043565);	--	--
TRINITY_DN10184_c0_g1_i1_2	0	0.00732632	Down	XP_020591824.1	polycomb group protein FIE2 isoform X2 [Phalaenopsis equestris]	Q8VZY6|FIE2_MAIZE	Polycomb group protein FIE2 OS=Zea mays OX=4577 GN=FIE2 PE=2 SV=1	nnu:104604911	EED	polycomb protein EED	KOG1034	Transcriptional repressor EED/ESC/FIE, required for transcriptional silencing, WD repeat superfamily	Biological Process: negative regulation of transcription by RNA polymerase II (GO:0000122);|Biological Process: chromatin silencing (GO:0006342);|Cellular Component: ESC/E(Z) complex (GO:0035098);|Biological Process: histone H3-K27 methylation (GO:0070734);	--	--
TRINITY_DN10185_c0_g1_i1_2	0.187584	0.0187505	Down	--	--	--	--	--	--	--	--	--	--	--	--
TRINITY_DN10210_c0_g1_i1_2	2.00547	0.000280592	Up	--	--	--	--	--	--	--	--	--	--	--	--
TRINITY_DN10223_c0_g1_i2_1	2.04678	0.00793918	Up	XP_010258675.1	PREDICTED: NAC domain-containing protein 21/22 [Nelumbo nucifera]	Q84TE6|NAC22_ARATH	NAC domain-containing protein 21/22 OS=Arabidopsis thaliana OX=3702 GN=NAC021 PE=1 SV=2	--	--	--	--	--	Molecular Function: DNA binding (GO:0003677);|Molecular Function: DNA-binding transcription factor activity (GO:0003700);|Cellular Component: nucleus (GO:0005634);|Biological Process: auxin-activated signaling pathway (GO:0009734);|Biological Process: primary shoot apical meristem specification (GO:0010072);|Biological Process: lateral root development (GO:0048527);	--	--
TRINITY_DN10241_c0_g1_i1_1	3.52995	0.00159705	Up	ACZ54009.1	PsaO [Wolffia arrhiza]	Q949Q5|PSAO_ARATH	Photosystem I subunit O OS=Arabidopsis thaliana OX=3702 GN=PSAO PE=1 SV=1	egu:105038285	psaO	photosystem I subunit PsaO	--	--	Cellular Component: chloroplast (GO:0009507);|Cellular Component: photosystem I (GO:0009522);|Cellular Component: chloroplast thylakoid membrane (GO:0009535);|Cellular Component: thylakoid (GO:0009579);|Biological Process: photosynthetic electron transport chain (GO:0009767);|Biological Process: photosynthesis, light harvesting in photosystem I (GO:0009768);|Cellular Component: integral component…	ko00195	Photosynthesis
TRINITY_DN10250_c0_g1_i1_1	3.77917	0.0135801	Up	OAY67488.1	UPF0481 protein [Ananas comosus]	Q9SD53|Y3720_ARATH	UPF0481 protein At3g47200 OS=Arabidopsis thaliana OX=3702 GN=At3g47200 PE=2 SV=1	--	--	--	--	--	Cellular Component: plasma membrane (GO:0005886);|Cellular Component: integral component of membrane (GO:0016021);	--	--
TRINITY_DN10260_c0_g1_i4_3	2.20791	0.0127984	Up	XP_010922646.1	PREDICTED: SWR1 complex subunit 6 [Elaeis guineensis]	Q9FHW2|SWC6_ARATH	SWR1 complex subunit 6 OS=Arabidopsis thaliana OX=3702 GN=SWC6 PE=1 SV=1	egu:105045907	ZNHIT1, VPS71	zinc finger HIT domain-containing protein 1	KOG3362	Predicted BBOX Zn-finger protein	Cellular Component: Swr1 complex (GO:0000812);|Cellular Component: nucleus (GO:0005634);|Biological Process: flower development (GO:0009908);|Biological Process: regulation of flower development (GO:0009909);|Cellular Component: nuclear speck (GO:0016607);|Biological Process: cell differentiation (GO:0030154);|Biological Process: regulation of histone deacetylation (GO:0031063);|Molecular Functio…	--	--
TRINITY_DN10265_c0_g1_i1_3	0.456123	1.8e-06	Down	--	--	--	--	--	--	--	--	--	--	--	--
TRINITY_DN10276_c0_g1_i1_2	3.70405	0.0212244	Up	XP_026661036.1	WRKY transcription factor 22-like [Phoenix dactylifera]	O04609|WRK22_ARATH	WRKY transcription factor 22 OS=Arabidopsis thaliana OX=3702 GN=WRKY22 PE=2 SV=1	--	--	--	--	--	Molecular Function: DNA-binding transcription factor activity (GO:0003700);|Cellular Component: nucleus (GO:0005634);|Biological Process: defense response (GO:0006952);|Biological Process: leaf senescence (GO:0010150);|Biological Process: response to chitin (GO:0010200);|Molecular Function: sequence-specific DNA binding (GO:0043565);|Molecular Function: transcription regulatory region DNA binding…	--	--
TRINITY_DN10278_c0_g1_i1_3	7.02986	0.0362407	Up	PIA35462.1	hypothetical protein AQUCO_03500078v1 [Aquilegia coerulea]	--	--	egu:105055407	AP5B1	AP-5 complex subunit beta-1	--	--	--	--	--
TRINITY_DN10295_c0_g1_i1_3	15.3588	1.01e-05	Up	XP_009393283.1	PREDICTED: tetrahydrocannabinolic acid synthase-like [Musa acuminata subsp. malaccensis]	Q9FKV2|BBE23_ARATH	Berberine bridge enzyme-like 23 OS=Arabidopsis thaliana OX=3702 GN=At5g44360 PE=2 SV=1	--	--	--	--	--	Cellular Component: extracellular region (GO:0005576);|Cellular Component: plant-type cell wall (GO:0009505);|Molecular Function: oxidoreductase activity (GO:0016491);|Molecular Function: FAD binding (GO:0071949);	--	--
TRINITY_DN10319_c0_g1_i6_3	0.449569	0.000129188	Down	OVA10482.1	GDP-fucose protein O-fucosyltransferase [Macleaya cordata]	Q7Y030|OFT31_ARATH	O-fucosyltransferase 31 OS=Arabidopsis thaliana OX=3702 GN=OFUT31 PE=2 SV=1	--	--	--	--	--	--	--	--
TRINITY_DN10322_c0_g2_i1_3	4.1957	0.00129227	Up	--	--	--	--	--	--	--	--	--	--	--	--
TRINITY_DN10326_c0_g1_i2_1	2.21621	0.000362749	Up	XP_008784215.1	mitochondrial import inner membrane translocase subunit PAM16 like 2-like [Phoenix dactylifera]	Q93VV9|TM16B_ARATH	Mitochondrial import inner membrane translocase subunit PAM16 like 2 OS=Arabidopsis thaliana OX=3702 GN=PAM16L2 PE=2 SV=1	pda:103703213	PAM16, TIM16	mitochondrial import inner membrane translocase subunit TIM16	KOG3442	Uncharacterized conserved protein	Biological Process: response to molecule of bacterial origin (GO:0002237);|Cellular Component: cytoplasm (GO:0005737);|Cellular Component: mitochondrion (GO:0005739);|Cellular Component: mitochondrial inner membrane (GO:0005743);|Cellular Component: TIM23 mitochondrial import inner membrane translocase complex (GO:0005744);|Biological Process: defense response (GO:0006952);|Biological Process: au…	--	--
TRINITY_DN10343_c0_g1_i1_2	2.36123	0.010872	Up	--	--	--	--	--	--	--	--	--	--	--	--
TRINITY_DN10344_c0_g1_i5_3	3.21058	0.0105338	Up	XP_008813769.1	uncharacterized protein LOC103724323 [Phoenix dactylifera]	Q94HW2|POLR1_ARATH	Retrovirus-related Pol polyprotein from transposon RE1 OS=Arabidopsis thaliana OX=3702 GN=RE1 PE=2 SV=1	--	--	--	KOG0017	FOG: Transposon-encoded proteins with TYA, reverse transcriptase, integrase domains in various combinations	Cellular Component: retrotransposon nucleocapsid (GO:0000943);|Molecular Function: nucleic acid binding (GO:0003676);|Molecular Function: RNA-directed DNA polymerase activity (GO:0003964);|Molecular Function: aspartic-type endopeptidase activity (GO:0004190);|Molecular Function: endonuclease activity (GO:0004519);|Biological Process: DNA recombination (GO:0006310);|Biological Process: DNA integra…	--	--
TRINITY_DN10345_c0_g2_i1_1	2.01921	0.00746343	Up	XP_008353355.1	PREDICTED: protein GLUTAMINE DUMPER 3-like [Malus domestica]	Q9FHH5|GDU3_ARATH	Protein GLUTAMINE DUMPER 3 OS=Arabidopsis thaliana OX=3702 GN=GDU3 PE=2 SV=1	--	--	--	--	--	Biological Process: amino acid transport (GO:0006865);|Biological Process: response to virus (GO:0009615);|Cellular Component: integral component of membrane (GO:0016021);|Biological Process: modulation by virus of host morphology or physiology (GO:0019048);|Biological Process: secretion by cell (GO:0032940);|Biological Process: regulation of amino acid export (GO:0080143);	--	--
TRINITY_DN10401_c0_g1_i1_2	0.467151	0.0169746	Down	XP_010245623.1	PREDICTED: EPIDERMAL PATTERNING FACTOR-like protein 2 [Nelumbo nucifera]	Q9T068|EPFL2_ARATH	EPIDERMAL PATTERNING FACTOR-like protein 2 OS=Arabidopsis thaliana OX=3702 GN=EPFL2 PE=2 SV=1	--	--	--	--	--	Cellular Component: extracellular region (GO:0005576);|Biological Process: guard cell differentiation (GO:0010052);|Biological Process: stomatal complex development (GO:0010374);	--	--
TRINITY_DN10411_c0_g1_i1_2	5.62228	0.0200208	Up	XP_017701724.1	probable WRKY transcription factor 72 isoform X1 [Phoenix dactylifera]	Q9LXG8|WRK72_ARATH	Probable WRKY transcription factor 72 OS=Arabidopsis thaliana OX=3702 GN=WRKY72 PE=2 SV=1	--	--	--	--	--	Molecular Function: DNA-binding transcription factor activity (GO:0003700);|Cellular Component: nucleus (GO:0005634);|Biological Process: defense response (GO:0006952);|Molecular Function: sequence-specific DNA binding (GO:0043565);	--	--
TRINITY_DN10426_c0_g1_i2_1	19.1688	0.00402123	Up	XP_026663055.1	CASP-like protein 1E1 [Phoenix dactylifera]	C6TBD0|CSPL6_SOYBN	CASP-like protein 1E1 OS=Glycine max OX=3847 PE=2 SV=1	--	--	--	--	--	Cellular Component: plasma membrane (GO:0005886);|Cellular Component: integral component of membrane (GO:0016021);|Molecular Function: 4 iron, 4 sulfur cluster binding (GO:0051539);	--	--
TRINITY_DN10426_c0_g1_i4_2	0.250961	0.00728821	Down	XP_008795112.1	sugar transporter ERD6-like 16 [Phoenix dactylifera]	Q8LBI9|EDL16_ARATH	Sugar transporter ERD6-like 16 OS=Arabidopsis thaliana OX=3702 GN=At5g18840 PE=2 SV=2	pda:103710954	SLC2A8, GLUT8	MFS transporter, SP family, solute carrier family 2 (facilitated glucose transporter), member 8	KOG0254	Predicted transporter (major facilitator superfamily)	Molecular Function: carbohydrate:proton symporter activity (GO:0005351);|Molecular Function: glucose transmembrane transporter activity (GO:0005355);|Cellular Component: integral component of plasma membrane (GO:0005887);|Biological Process: hexose transmembrane transport (GO:0008645);	--	--
TRINITY_DN10427_c0_g2_i1_2	0.233911	0.00824012	Down	XP_010933760.1	PREDICTED: probably inactive leucine-rich repeat receptor-like protein kinase At2g25790 [Elaeis guineensis]	--	--	--	--	--	KOG0619	FOG: Leucine rich repeat	--	--	--
TRINITY_DN10429_c0_g1_i1_2	0.268254	0.00135526	Down	OAY73093.1	CASP-like protein 2A1 [Ananas comosus]	Q0JEF7|CSPLA_ORYSJ	CASP-like protein 2A1 OS=Oryza sativa subsp. japonica OX=39947 GN=Os04g0281900 PE=2 SV=1	--	--	--	--	--	Cellular Component: plasma membrane (GO:0005886);|Cellular Component: integral component of membrane (GO:0016021);|Molecular Function: 4 iron, 4 sulfur cluster binding (GO:0051539);	--	--
TRINITY_DN10442_c0_g1_i3_3	0.492465	0.0152329	Down	XP_010910239.1	PREDICTED: cysteine-rich receptor-like protein kinase 6 [Elaeis guineensis]	Q9M0X5|CRK25_ARATH	Cysteine-rich receptor-like protein kinase 25 OS=Arabidopsis thaliana OX=3702 GN=CRK25 PE=3 SV=1	--	--	--	--	--	--	--	--
TRINITY_DN10469_c0_g1_i1_1	2.31458	0.0248474	Up	--	--	--	--	--	--	--	--	--	--	--	--
TRINITY_DN10473_c0_g1_i2_2	0.128377	3.77e-11	Down	AAZ79363.1	anthocyanidin reductase [Malus domestica]	D7U6G6|ANRPN_VITVI	Anthocyanidin reductase ((2S)-flavan-3-ol-forming) OS=Vitis vinifera OX=29760 GN=ANR PE=3 SV=1	pop:POPTR_0004s03030g	ANR	anthocyanidin reductase	KOG1502	Flavonol reductase/cinnamoyl-CoA reductase	Biological Process: flavonoid biosynthetic process (GO:0009813);|Molecular Function: oxidoreductase activity (GO:0016491);|Molecular Function: oxidoreductase activity, acting on the CH-OH group of donors, NAD or NADP as acceptor (GO:0016616);|Molecular Function: anthocyanidin reductase activity (GO:0033729);|Molecular Function: coenzyme binding (GO:0050662);	ko00941	Flavonoid biosynthesis
TRINITY_DN10478_c0_g1_i1_2	0.341807	3.54e-06	Down	XP_008781778.1	ubiquitin-conjugating enzyme E2 22-like [Phoenix dactylifera]	Q9FF66|UBC22_ARATH	Ubiquitin-conjugating enzyme E2 22 OS=Arabidopsis thaliana OX=3702 GN=UBC22 PE=1 SV=1	pda:103701486	UBE2S, E2EPF	ubiquitin-conjugating enzyme E2 S	KOG0423	Ubiquitin-protein ligase	Molecular Function: ubiquitin-protein transferase activity (GO:0004842);|Molecular Function: ATP binding (GO:0005524);|Biological Process: ubiquitin-dependent protein catabolic process (GO:0006511);|Molecular Function: ubiquitin conjugating enzyme activity (GO:0061631);	ko04120	Ubiquitin mediated proteolysis
TRINITY_DN10479_c0_g1_i1_3	Inf	0.000413761	Up	--	--	--	--	--	--	--	--	--	--	--	--
TRINITY_DN10480_c0_g1_i1_2	0.240911	0.000585719	Down	XP_021614069.1	probable 6-phosphogluconolactonase 1 isoform X2 [Manihot esculenta]	A2YNH4|6PGL2_ORYSI	Probable 6-phosphogluconolactonase 2 OS=Oryza sativa subsp. indica OX=39946 GN=OsI_025867 PE=3 SV=1	jcu:105630564	PGLS, pgl, devB	6-phosphogluconolactonase	KOG3147	6-phosphogluconolactonase - like protein	Biological Process: carbohydrate metabolic process (GO:0005975);|Biological Process: pentose-phosphate shunt (GO:0006098);|Molecular Function: 6-phosphogluconolactonase activity (GO:0017057);	ko01200|ko00030	Carbon metabolism|Pentose phosphate pathway
TRINITY_DN10494_c0_g1_i2_3	0.452831	0.000211549	Down	OVA16836.1	Protein of unknown function DUF1624 [Macleaya cordata]	--	--	egr:104427979	HGSNAT	heparan-alpha-glucosaminide N-acetyltransferase	KOG4683	Uncharacterized conserved protein	--	ko00531|ko04142	Glycosaminoglycan degradation|Lysosome
TRINITY_DN10525_c0_g2_i1_1	4.30359	0.0024707	Up	XP_020112298.1	arogenate dehydratase/prephenate dehydratase 6, chloroplastic-like [Ananas comosus]	Q9SGD6|AROD6_ARATH	Arogenate dehydratase/prephenate dehydratase 6, chloroplastic OS=Arabidopsis thaliana OX=3702 GN=ADT6 PE=1 SV=1	mus:103993583	ADT, PDT	arogenate/prephenate dehydratase	KOG2797	Prephenate dehydratase	Molecular Function: prephenate dehydratase activity (GO:0004664);|Biological Process: L-phenylalanine biosynthetic process (GO:0009094);|Cellular Component: chloroplast (GO:0009507);|Cellular Component: chloroplast stroma (GO:0009570);|Molecular Function: arogenate dehydratase activity (GO:0047769);	ko01230|ko00400	Biosynthesis of amino acids|Phenylalanine, tyrosine and tryptophan biosynthesis
TRINITY_DN10527_c0_g3_i1_3	0.0750555	0.0184428	Down	--	--	--	--	--	--	--	--	--	--	--	--
TRINITY_DN10529_c0_g1_i1_2	0.452554	0.0419895	Down	XP_019709390.1	PREDICTED: probable serine/threonine-protein kinase PBL23 isoform X1 [Elaeis guineensis]	--	--	--	--	--	--	--	--	--	--
TRINITY_DN10546_c0_g2_i1_2	2.19786	0.00480679	Up	--	--	--	--	--	--	--	--	--	--	--	--
TRINITY_DN10554_c0_g1_i1_2	0.261365	0.00233711	Down	--	--	--	--	--	--	--	--	--	--	--	--
TRINITY_DN10560_c0_g1_i1_2	0.0757851	3.35e-05	Down	XP_010917798.1	PREDICTED: LOW QUALITY PROTEIN: protein ECERIFERUM 26-like [Elaeis guineensis]	Q9LIS1|CR26L_ARATH	Protein ECERIFERUM 26-like OS=Arabidopsis thaliana OX=3702 GN=CER26L PE=2 SV=1	--	--	--	--	--	Cellular Component: chloroplast thylakoid membrane (GO:0009535);|Biological Process: pollen development (GO:0009555);|Molecular Function: transferase activity, transferring acyl groups other than amino-acyl groups (GO:0016747);|Biological Process: very long-chain fatty acid biosynthetic process (GO:0042761);|Biological Process: cell wall organization (GO:0071555);	--	--
TRINITY_DN10560_c0_g2_i1_2	0.220756	2.31e-06	Down	XP_010256176.1	PREDICTED: shikimate O-hydroxycinnamoyltransferase [Nelumbo nucifera]	--	--	--	--	--	--	--	--	--	--
TRINITY_DN10592_c0_g1_i1_2	0.32672	0.000833917	Down	--	--	--	--	--	--	--	--	--	--	--	--
TRINITY_DN10625_c0_g3_i1_2	0	0.000207277	Down	XP_015644708.1	seed allergenic protein RAG2 [Oryza sativa Japonica Group]	Q01882|RAG2_ORYSJ	Seed allergenic protein RAG2 OS=Oryza sativa subsp. japonica OX=39947 GN=RAG2 PE=1 SV=2	--	--	--	--	--	Molecular Function: serine-type endopeptidase inhibitor activity (GO:0004867);|Cellular Component: extracellular space (GO:0005615);|Molecular Function: IgE binding (GO:0019863);	--	--
TRINITY_DN10626_c0_g1_i1_3	2.56689	0.00186174	Up	XP_010912239.1	PREDICTED: fructose-bisphosphate aldolase 1, cytoplasmic [Elaeis guineensis]	P17784|ALFC1_ORYSJ	Fructose-bisphosphate aldolase 1, cytoplasmic OS=Oryza sativa subsp. japonica OX=39947 GN=FBA1 PE=1 SV=2	egu:105038211	ALDO	fructose-bisphosphate aldolase, class I	KOG1557	Fructose-biphosphate aldolase	Molecular Function: fructose-bisphosphate aldolase activity (GO:0004332);|Cellular Component: cytoplasm (GO:0005737);|Cellular Component: cytosol (GO:0005829);|Biological Process: gluconeogenesis (GO:0006094);|Biological Process: glycolytic process (GO:0006096);|Biological Process: root development (GO:0048364);	ko00710|ko00680|ko01200|ko01230|ko00030|ko00051|ko00010	Carbon fixation in photosynthetic organisms|Methane metabolism|Carbon metabolism|Biosynthesis of amino acids|Pentose phosphate pathway|Fructose and mannose metabolism|Glycolysis / Gluconeogenesis
TRINITY_DN10646_c0_g1_i1_3	0.336141	0.0173655	Down	--	--	--	--	--	--	--	--	--	--	--	--
TRINITY_DN10649_c0_g1_i3_1	2.59353	0.0012664	Up	--	--	--	--	--	--	--	--	--	--	--	--
TRINITY_DN10651_c0_g1_i1_1	3.8937	0.00558247	Up	XP_008804291.2	benzoate--CoA ligase, peroxisomal-like [Phoenix dactylifera]	Q9C8D4|AAE11_ARATH	Butyrate--CoA ligase AAE11, peroxisomal OS=Arabidopsis thaliana OX=3702 GN=AAE11 PE=1 SV=1	--	--	--	KOG1176	Acyl-CoA synthetase	Cellular Component: peroxisome (GO:0005777);|Biological Process: butyrate metabolic process (GO:0019605);|Molecular Function: butyrate-CoA ligase activity (GO:0047760);	--	--
TRINITY_DN10655_c0_g1_i1_1	2.8814	0.0126062	Up	XP_016196845.1	zinc finger protein ZAT12 [Arachis ipaensis]	Q681X4|ZAT5_ARATH	Zinc finger protein ZAT5 OS=Arabidopsis thaliana OX=3702 GN=ZAT5 PE=2 SV=1	--	--	--	KOG1721	FOG: Zn-finger	Molecular Function: DNA-binding transcription factor activity (GO:0003700);|Cellular Component: nucleus (GO:0005634);|Biological Process: regulation of transcription, DNA-templated (GO:0006355);|Molecular Function: sequence-specific DNA binding (GO:0043565);|Molecular Function: metal ion binding (GO:0046872);	--	--
TRINITY_DN10656_c0_g1_i1_2	0	0.00225273	Down	OAP18794.1	LHCB1.3 [Arabidopsis thaliana]	P04778|CB1C_ARATH	Chlorophyll a-b binding protein 1, chloroplastic OS=Arabidopsis thaliana OX=3702 GN=LHCB1.3 PE=1 SV=1	ath:AT1G29930	LHCB1	light-harvesting complex II chlorophyll a/b binding protein 1	--	--	Biological Process: response to light stimulus (GO:0009416);|Cellular Component: chloroplast (GO:0009507);|Cellular Component: photosystem I (GO:0009522);|Cellular Component: photosystem II (GO:0009523);|Cellular Component: chloroplast thylakoid (GO:0009534);|Cellular Component: chloroplast thylakoid membrane (GO:0009535);|Cellular Component: thylakoid (GO:0009579);|Biological Process: photosynth…	ko00196	Photosynthesis - antenna proteins
TRINITY_DN10656_c1_g1_i1_2	0	0.0194661	Down	XP_015064801.1	PREDICTED: chlorophyll a-b binding protein 1B, chloroplastic-like [Solanum pennellii]	P13851|CB21_SINAL	Chlorophyll a-b binding protein 1, chloroplastic OS=Sinapis alba OX=3728 GN=CAB1 PE=3 SV=1	spen:107010042	LHCB1	light-harvesting complex II chlorophyll a/b binding protein 1	--	--	Cellular Component: photosystem I (GO:0009522);|Cellular Component: photosystem II (GO:0009523);|Cellular Component: chloroplast thylakoid membrane (GO:0009535);|Biological Process: photosynthesis, light harvesting (GO:0009765);|Cellular Component: integral component of membrane (GO:0016021);|Molecular Function: chlorophyll binding (GO:0016168);|Biological Process: protein-chromophore linkage (GO…	ko00196	Photosynthesis - antenna proteins
TRINITY_DN10665_c0_g1_i1_2	4.59029	0.0389626	Up	--	--	--	--	--	--	--	--	--	--	--	--
TRINITY_DN10667_c0_g1_i1_2	0.466928	0.0185323	Down	--	--	--	--	--	--	--	--	--	--	--	--
TRINITY_DN10672_c0_g1_i1_1	Inf	0.000674715	Up	--	--	--	--	--	--	--	--	--	--	--	--
TRINITY_DN10679_c0_g1_i3_1	3.21285	0.0134893	Up	CAN79309.1	hypothetical protein VITISV_020559 [Vitis vinifera]	--	--	--	--	--	--	--	--	--	--
TRINITY_DN10685_c0_g1_i6_2	2.00608	0.000184874	Up	AOS51477.1	beta-carotene 3-hydroxylase [Calamus jenkinsianus]	O49814|BCH2_CAPAN	Beta-carotene hydroxylase 2, chloroplastic (Fragment) OS=Capsicum annuum OX=4072 GN=CA2 PE=2 SV=1	cit:102578021	crtZ	beta-carotene 3-hydroxylase	--	--	Molecular Function: iron ion binding (GO:0005506);|Cellular Component: integral component of membrane (GO:0016021);|Biological Process: carotenoid biosynthetic process (GO:0016117);|Molecular Function: oxidoreductase activity (GO:0016491);|Molecular Function: hydrolase activity (GO:0016787);|Cellular Component: chloroplast membrane (GO:0031969);	ko00906	Carotenoid biosynthesis
TRINITY_DN10696_c0_g1_i7_1	0.29856	1.48e-06	Down	XP_020577757.1	uncharacterized protein LOC110022932 [Phalaenopsis equestris]	--	--	--	--	--	--	--	--	--	--
TRINITY_DN10698_c0_g1_i1_2	6.90413	0.00840562	Up	--	--	--	--	--	--	--	--	--	--	--	--
TRINITY_DN10699_c0_g1_i1_3	0.217951	0.00685182	Down	--	--	--	--	--	--	--	--	--	--	--	--
TRINITY_DN10738_c0_g1_i4_2	0.439513	2.93e-06	Down	KMZ70366.1	hydroxyacyl-CoA dehydratase [Zostera marina]	Q7XSZ4|HACDA_ORYSJ	Very-long-chain (3R)-3-hydroxyacyl-CoA dehydratase PASTICCINO 2A OS=Oryza sativa subsp. japonica OX=39947 GN=PAS2A PE=2 SV=2	mus:103991715	PHS1, PAS2	very-long-chain (3R)-3-hydroxyacyl-CoA dehydratase	KOG3187	Protein tyrosine phosphatase-like protein PTPLA (contains Pro instead of catalytic Arg)	Cellular Component: endoplasmic reticulum membrane (GO:0005789);|Biological Process: fatty acid biosynthetic process (GO:0006633);|Biological Process: multicellular organism development (GO:0007275);|Cellular Component: integral component of membrane (GO:0016021);|Molecular Function: very-long-chain 3-hydroxyacyl-CoA dehydratase activity (GO:0102158);|Molecular Function: 3-hydroxy-arachidoyl-CoA …	ko01040|ko00062|ko01212	Biosynthesis of unsaturated fatty acids|Fatty acid elongation|Fatty acid metabolism
TRINITY_DN10753_c0_g1_i2_1	4.11475	0.00168266	Up	XP_010922353.1	PREDICTED: uncharacterized protein LOC105045685 [Elaeis guineensis]	--	--	--	--	--	--	--	--	--	--
TRINITY_DN10760_c0_g1_i1_1	2.67767	0.00375745	Up	XP_010245268.1	PREDICTED: U-box domain-containing protein 28-like [Nelumbo nucifera]	Q9LSA6|PUB29_ARATH	U-box domain-containing protein 29 OS=Arabidopsis thaliana OX=3702 GN=PUB29 PE=1 SV=1	--	--	--	--	--	Molecular Function: ubiquitin-protein transferase activity (GO:0004842);|Cellular Component: plasmodesma (GO:0009506);|Biological Process: response to chitin (GO:0010200);|Biological Process: protein ubiquitination (GO:0016567);|Molecular Function: transmembrane receptor protein serine/threonine kinase binding (GO:0070696);	--	--
TRINITY_DN10778_c0_g1_i1_3	0.20368	8.61e-16	Down	XP_017697464.1	transmembrane protein 136-like [Phoenix dactylifera]	--	--	--	--	--	KOG4474	Uncharacterized conserved protein	--	--	--
TRINITY_DN1077_c0_g1_i1_3	0	0.00379233	Down	--	--	--	--	--	--	--	--	--	--	--	--
TRINITY_DN10781_c0_g1_i1_2	0.235314	0.0244551	Down	XP_008788132.1	auxin-induced protein 22D-like [Phoenix dactylifera]	O24542|AX22D_VIGRR	Auxin-induced protein 22D OS=Vigna radiata var. radiata OX=3916 GN=AUX22D PE=2 SV=1	pda:103705981	IAA	auxin-responsive protein IAA	--	--	Cellular Component: nucleus (GO:0005634);|Biological Process: regulation of transcription, DNA-templated (GO:0006355);|Biological Process: auxin-activated signaling pathway (GO:0009734);	ko04075	Plant hormone signal transduction
TRINITY_DN10788_c0_g1_i1_3	2.64686	3.96e-05	Up	XP_010914016.1	PREDICTED: uncharacterized protein LOC105039531 [Elaeis guineensis]	--	--	--	--	--	--	--	--	--	--
TRINITY_DN10792_c1_g1_i1_3	0.284927	0.000272788	Down	--	--	--	--	--	--	--	--	--	--	--	--
TRINITY_DN10798_c0_g1_i5_2	3.01512	8.88e-07	Up	OVA17859.1	Heat shock transcription factor [Macleaya cordata]	Q6H6Q7|HSFA3_ORYSJ	Heat stress transcription factor A-3 OS=Oryza sativa subsp. japonica OX=39947 GN=HSFA3 PE=2 SV=1	pop:POPTR_0006s11680g	HSFF	heat shock transcription factor, other eukaryote	KOG0627	Heat shock transcription factor	Molecular Function: RNA polymerase II proximal promoter sequence-specific DNA binding (GO:0000978);|Molecular Function: DNA-binding transcription factor activity (GO:0003700);|Cellular Component: nucleus (GO:0005634);|Cellular Component: cytoplasm (GO:0005737);|Biological Process: cellular response to heat (GO:0034605);|Molecular Function: sequence-specific DNA binding (GO:0043565);|Biological Pr…	--	--
TRINITY_DN10807_c0_g1_i2_3	5.44848	0.0121325	Up	XP_020276425.1	protein ESKIMO 1 [Asparagus officinalis]	Q9LY46|TBL29_ARATH	Protein ESKIMO 1 OS=Arabidopsis thaliana OX=3702 GN=ESK1 PE=1 SV=1	--	--	--	--	--	Cellular Component: Golgi membrane (GO:0000139);|Cellular Component: Golgi apparatus (GO:0005794);|Biological Process: response to cold (GO:0009409);|Cellular Component: integral component of membrane (GO:0016021);|Molecular Function: O-acetyltransferase activity (GO:0016413);|Biological Process: xylan biosynthetic process (GO:0045492);|Biological Process: positive regulation of transcription, DN…	--	--
TRINITY_DN10815_c0_g1_i1_2	0.423291	0.0289906	Down	OVA03279.1	Pentatricopeptide repeat [Macleaya cordata]	Q9LS72|PP261_ARATH	Pentatricopeptide repeat-containing protein At3g29230 OS=Arabidopsis thaliana OX=3702 GN=PCMP-E27 PE=2 SV=1	--	--	--	KOG4197	FOG: PPR repeat	--	--	--
TRINITY_DN10818_c0_g1_i2_2	0.275383	0.00331692	Down	--	--	--	--	--	--	--	--	--	--	--	--
TRINITY_DN10824_c0_g2_i1_1	4.69277	0.00979729	Up	--	--	--	--	--	--	--	--	--	--	--	--
TRINITY_DN10827_c0_g1_i1_1	2.20987	0.0215694	Up	--	--	--	--	--	--	--	--	--	--	--	--
TRINITY_DN10838_c0_g2_i1_3	Inf	0.0180455	Up	--	--	--	--	--	--	--	--	--	--	--	--
TRINITY_DN10854_c0_g1_i2_1	2.12289	0.00452415	Up	XP_022881107.1	uncharacterized protein LOC111398440 [Olea europaea var. sylvestris]	--	--	--	--	--	--	--	--	--	--
TRINITY_DN10866_c0_g2_i2_3	2.4	8.18e-05	Up	XP_009382147.1	PREDICTED: probable 2-oxoglutarate-dependent dioxygenase AOP1 [Musa acuminata subsp. malaccensis]	Q945B4|AOP3L_ARATH	2-oxoglutarate-dependent dioxygenase AOP3 OS=Arabidopsis thaliana OX=3702 GN=AOP3 PE=2 SV=1	--	--	--	KOG0143	Iron/ascorbate family oxidoreductases	Molecular Function: oxidoreductase activity, acting on paired donors, with incorporation or reduction of molecular oxygen, 2-oxoglutarate as one donor, and incorporation of one atom each of oxygen into both donors (GO:0016706);|Biological Process: glucosinolate biosynthetic process (GO:0019761);|Molecular Function: metal ion binding (GO:0046872);	--	--
TRINITY_DN10892_c0_g1_i1_2	3.1793	0.00266543	Up	XP_019708639.1	PREDICTED: LOW QUALITY PROTEIN: cellulose synthase-like protein G3 [Elaeis guineensis]	Q0WVN5|CSLG3_ARATH	Cellulose synthase-like protein G3 OS=Arabidopsis thaliana OX=3702 GN=CSLG3 PE=2 SV=2	--	--	--	--	--	Cellular Component: Golgi membrane (GO:0000139);|Cellular Component: Golgi apparatus (GO:0005794);|Cellular Component: trans-Golgi network (GO:0005802);|Cellular Component: plasma membrane (GO:0005886);|Biological Process: plant-type primary cell wall biogenesis (GO:0009833);|Cellular Component: integral component of membrane (GO:0016021);|Molecular Function: cellulose synthase activity (GO:00167…	--	--
TRINITY_DN10908_c0_g1_i1_3	3.00061	0.0463881	Up	--	--	--	--	--	--	--	--	--	--	--	--
TRINITY_DN10909_c0_g1_i1_2	0	0.0384425	Down	XP_020173808.1	photosystem I reaction center subunit III, chloroplastic [Aegilops tauschii subsp. tauschii]	P13192|PSAF_HORVU	Photosystem I reaction center subunit III, chloroplastic OS=Hordeum vulgare OX=4513 GN=PSAF PE=1 SV=2	sbi:SORBI_01g006370	psaF	photosystem I subunit III	--	--	Cellular Component: photosystem I reaction center (GO:0009538);|Cellular Component: chloroplast thylakoid lumen (GO:0009543);|Biological Process: photosynthesis (GO:0015979);	ko00195	Photosynthesis
TRINITY_DN10912_c0_g1_i1_2	0.486067	0.000733787	Down	XP_010939184.1	PREDICTED: ninja-family protein Os07g0602900 [Elaeis guineensis]	Q94F39|AFP3_ARATH	Ninja-family protein AFP3 OS=Arabidopsis thaliana OX=3702 GN=AFP3 PE=1 SV=1	--	--	--	--	--	Cellular Component: nucleus (GO:0005634);|Biological Process: signal transduction (GO:0007165);|Biological Process: negative regulation of transcription, DNA-templated (GO:0045892);	--	--
TRINITY_DN10915_c0_g1_i2_2	0.240014	0.00018596	Down	OAY69034.1	Ferritin-3, chloroplastic [Ananas comosus]	Q948P6|FRI3_SOYBN	Ferritin-3, chloroplastic OS=Glycine max OX=3847 PE=2 SV=1	--	--	--	KOG2332	Ferritin	Biological Process: response to reactive oxygen species (GO:0000302);|Molecular Function: ferroxidase activity (GO:0004322);|Molecular Function: iron ion binding (GO:0005506);|Cellular Component: cytoplasm (GO:0005737);|Cellular Component: mitochondrion (GO:0005739);|Biological Process: iron ion transport (GO:0006826);|Biological Process: intracellular sequestering of iron ion (GO:0006880);|Molec…	--	--
TRINITY_DN10920_c0_g1_i2_1	3.11957	1.11e-05	Up	--	--	--	--	--	--	--	--	--	--	--	--
TRINITY_DN10925_c0_g1_i8_3	0.445563	0.01005	Down	XP_008793635.1	ubiquitin carboxyl-terminal hydrolase 14 isoform X1 [Phoenix dactylifera]	Q8L6Y1|UBP14_ARATH	Ubiquitin carboxyl-terminal hydrolase 14 OS=Arabidopsis thaliana OX=3702 GN=UBP14 PE=1 SV=1	pda:103709890	USP5_13, UBP14	ubiquitin carboxyl-terminal hydrolase 5/13	KOG0944	Ubiquitin-specific protease UBP14	Molecular Function: cysteine-type endopeptidase activity (GO:0004197);|Molecular Function: thiol-dependent ubiquitin-specific protease activity (GO:0004843);|Cellular Component: nucleus (GO:0005634);|Cellular Component: cytosol (GO:0005829);|Biological Process: ubiquitin-dependent protein catabolic process (GO:0006511);|Molecular Function: zinc ion binding (GO:0008270);|Biological Process: embryo…	--	--
TRINITY_DN10944_c0_g1_i1_2	4.74115	0.00255324	Up	--	--	--	--	--	--	--	--	--	--	--	--
TRINITY_DN1094_c0_g1_i1_1	2.51848	0.0479553	Up	EOY18724.1	Pumilio 4 isoform 3 [Theobroma cacao]	--	--	dosa:Os02t0819300-01	PUM	pumilio RNA-binding family	--	--	--	--	--
TRINITY_DN10978_c0_g1_i1_3	3.46027	0.00297949	Up	XP_020276434.1	UPF0481 protein At3g47200-like [Asparagus officinalis]	Q9SD53|Y3720_ARATH	UPF0481 protein At3g47200 OS=Arabidopsis thaliana OX=3702 GN=At3g47200 PE=2 SV=1	--	--	--	--	--	Cellular Component: plasma membrane (GO:0005886);|Cellular Component: integral component of membrane (GO:0016021);	--	--
TRINITY_DN11018_c0_g1_i1_1	2.31153	0.0080343	Up	PKA49680.1	hypothetical protein AXF42_Ash004221 [Apostasia shenzhenica]	--	--	--	--	--	--	--	--	--	--
TRINITY_DN11057_c0_g1_i1_2	0.484534	0.0068194	Down	XP_008813185.1	probable transcription factor KAN4 [Phoenix dactylifera]	Q9FJV5|KAN4_ARATH	Probable transcription factor KAN4 OS=Arabidopsis thaliana OX=3702 GN=KAN4 PE=1 SV=1	--	--	--	--	--	Molecular Function: DNA-binding transcription factor activity (GO:0003700);|Cellular Component: cell wall (GO:0005618);|Cellular Component: nucleus (GO:0005634);|Biological Process: regulation of transcription, DNA-templated (GO:0006355);|Biological Process: cell differentiation (GO:0030154);|Molecular Function: transcription regulatory region DNA binding (GO:0044212);|Biological Process: plant o…	--	--
TRINITY_DN11076_c0_g1_i3_2	0.00612592	0.00294235	Down	AED94314.1	Ribulose bisphosphate carboxylase (small chain) family protein [Arabidopsis thaliana]	P10797|RBS2B_ARATH	Ribulose bisphosphate carboxylase small chain 2B, chloroplastic OS=Arabidopsis thaliana OX=3702 GN=RBCS-2B PE=2 SV=2	ath:AT5G38420	rbcS	ribulose-bisphosphate carboxylase small chain	--	--	Molecular Function: monooxygenase activity (GO:0004497);|Cellular Component: chloroplast (GO:0009507);|Cellular Component: chloroplast stroma (GO:0009570);|Cellular Component: thylakoid (GO:0009579);|Biological Process: response to blue light (GO:0009637);|Biological Process: photorespiration (GO:0009853);|Cellular Component: chloroplast envelope (GO:0009941);|Biological Process: response to red …	ko00710|ko01200|ko00630	Carbon fixation in photosynthetic organisms|Carbon metabolism|Glyoxylate and dicarboxylate metabolism
TRINITY_DN11089_c0_g1_i2_1	0.468864	0.0249725	Down	--	--	--	--	--	--	--	--	--	--	--	--
TRINITY_DN11098_c0_g1_i2_1	3.17323	0.0245584	Up	XP_009394437.1	PREDICTED: uncharacterized protein LOC103979906 [Musa acuminata subsp. malaccensis]	--	--	--	--	--	--	--	--	--	--
TRINITY_DN11121_c0_g1_i2_3	3.90325	0.0271265	Up	--	--	--	--	--	--	--	--	--	--	--	--
TRINITY_DN11135_c0_g2_i1_2	0.0750839	0.0163465	Down	--	--	--	--	--	--	--	--	--	--	--	--
TRINITY_DN11175_c0_g1_i2_2	0.4601	0.00137522	Down	XP_010242814.1	PREDICTED: uncharacterized protein LOC104587062 [Nelumbo nucifera]	--	--	--	--	--	--	--	--	--	--
TRINITY_DN11189_c0_g1_i1_1	0.48086	0.00429701	Down	XP_010917832.1	PREDICTED: anthocyanin 3'-O-beta-glucosyltransferase-like [Elaeis guineensis]	Q9ZQ95|U73C6_ARATH	UDP-glycosyltransferase 73C6 OS=Arabidopsis thaliana OX=3702 GN=UGT73C6 PE=2 SV=1	--	--	--	KOG1192	UDP-glucuronosyl and UDP-glucosyl transferase	Molecular Function: UDP-glycosyltransferase activity (GO:0008194);|Molecular Function: UDP-glucosyltransferase activity (GO:0035251);|Cellular Component: intracellular membrane-bounded organelle (GO:0043231);|Biological Process: flavonol biosynthetic process (GO:0051555);|Molecular Function: quercetin 3-O-glucosyltransferase activity (GO:0080043);|Molecular Function: quercetin 7-O-glucosyltransfe…	--	--
TRINITY_DN11194_c0_g1_i1_2	0.113479	0.00660943	Down	AAQ96338.1	lipid transfer protein [Vitis aestivalis]	P19656|NLTP_MAIZE	Non-specific lipid-transfer protein OS=Zea mays OX=4577 PE=1 SV=1	--	--	--	--	--	Biological Process: lipid transport (GO:0006869);|Molecular Function: lipid binding (GO:0008289);	--	--
TRINITY_DN11195_c0_g2_i1_3	2.67581	0.0384051	Up	XP_003634383.2	PREDICTED: auxin-responsive protein SAUR50 [Vitis vinifera]	O65695|SAU50_ARATH	Auxin-responsive protein SAUR50 OS=Arabidopsis thaliana OX=3702 GN=SAUR50 PE=1 SV=1	vvi:100247221	SAUR	SAUR family protein	--	--	Biological Process: auxin-activated signaling pathway (GO:0009734);|Biological Process: regulation of growth (GO:0040008);	ko04075	Plant hormone signal transduction
TRINITY_DN11215_c0_g1_i1_2	0.268367	1e-08	Down	XP_010913647.1	PREDICTED: CASP-like protein 2C1 [Elaeis guineensis]	B6TUB4|CSPLB_MAIZE	CASP-like protein 2C2 OS=Zea mays OX=4577 PE=2 SV=1	--	--	--	--	--	Cellular Component: plasma membrane (GO:0005886);|Cellular Component: integral component of membrane (GO:0016021);	--	--
TRINITY_DN11240_c0_g1_i3_1	2.09206	0.000916048	Up	ERN00592.1	hypothetical protein AMTR_s00091p00066640 [Amborella trichopoda]	P49693|RL193_ARATH	60S ribosomal protein L19-3 OS=Arabidopsis thaliana OX=3702 GN=RPL19C PE=2 SV=3	atr:18428683	RP-L19e, RPL19	large subunit ribosomal protein L19e	KOG1696	60s ribosomal protein L19	Molecular Function: structural constituent of ribosome (GO:0003735);|Cellular Component: cytosol (GO:0005829);|Cellular Component: plasma membrane (GO:0005886);|Biological Process: translation (GO:0006412);|Cellular Component: cytosolic large ribosomal subunit (GO:0022625);|Cellular Component: cytosolic ribosome (GO:0022626);|Cellular Component: polysomal ribosome (GO:0042788);	ko03010	Ribosome
TRINITY_DN11243_c0_g2_i1_3	3.1395	0.016209	Up	--	--	--	--	--	--	--	--	--	--	--	--
TRINITY_DN11245_c0_g1_i3_2	0.435537	0.0273806	Down	XP_008786997.1	adenine phosphoribosyltransferase 1 isoform X1 [Phoenix dactylifera]	Q9SUW2|APT3_ARATH	Adenine phosphoribosyltransferase 3 OS=Arabidopsis thaliana OX=3702 GN=APT3 PE=1 SV=1	pda:103705154	APRT, apt	adenine phosphoribosyltransferase	KOG1712	Adenine phosphoribosyl transferases	Molecular Function: adenine phosphoribosyltransferase activity (GO:0003999);|Cellular Component: cytosol (GO:0005829);|Biological Process: purine ribonucleoside salvage (GO:0006166);|Biological Process: adenine salvage (GO:0006168);|Biological Process: AMP salvage (GO:0044209);	ko00230	Purine metabolism
TRINITY_DN11247_c0_g1_i1_3	0.21424	4.5e-07	Down	XP_020592042.1	non-specific lipid-transfer protein 1-like [Phalaenopsis equestris]	Q39950|NLTP_HELAN	Non-specific lipid-transfer protein OS=Helianthus annuus OX=4232 PE=3 SV=1	--	--	--	--	--	Biological Process: lipid transport (GO:0006869);|Molecular Function: lipid binding (GO:0008289);	--	--
TRINITY_DN11287_c0_g1_i1_2	0.223358	0.00011778	Down	XP_010941035.1	PREDICTED: probable leucine-rich repeat receptor-like protein kinase At5g63930 [Elaeis guineensis]	Q94F62|BAK1_ARATH	BRASSINOSTEROID INSENSITIVE 1-associated receptor kinase 1 OS=Arabidopsis thaliana OX=3702 GN=BAK1 PE=1 SV=2	--	--	--	--	--	--	--	--
TRINITY_DN11324_c0_g1_i1_2	0.152191	4.92e-10	Down	ABC94578.1	dihydroflavonol 4-reductase [Anthurium andraeanum]	P51110|DFRA_VITVI	Dihydroflavonol 4-reductase OS=Vitis vinifera OX=29760 GN=DFR PE=1 SV=1	egu:105033295	DFR	bifunctional dihydroflavonol 4-reductase/flavanone 4-reductase	KOG1502	Flavonol reductase/cinnamoyl-CoA reductase	Biological Process: anthocyanin-containing compound biosynthetic process (GO:0009718);|Molecular Function: dihydrokaempferol 4-reductase activity (GO:0045552);|Molecular Function: flavanone 4-reductase activity (GO:0047890);|Molecular Function: coenzyme binding (GO:0050662);	ko00941	Flavonoid biosynthesis
TRINITY_DN11334_c0_g1_i2_2	0.119522	1.73e-14	Down	XP_008797234.1	GDSL esterase/lipase At3g48460 [Phoenix dactylifera]	Q9STM6|GDL57_ARATH	GDSL esterase/lipase At3g48460 OS=Arabidopsis thaliana OX=3702 GN=At3g48460 PE=2 SV=1	--	--	--	--	--	Cellular Component: extracellular region (GO:0005576);|Biological Process: fatty acid metabolic process (GO:0006631);|Molecular Function: acetylesterase activity (GO:0008126);|Biological Process: lipid catabolic process (GO:0016042);	--	--
TRINITY_DN11335_c0_g2_i1_3	5.25019	0.00891459	Up	--	--	--	--	--	--	--	--	--	--	--	--
TRINITY_DN11359_c0_g1_i2_2	0.468337	0.0156472	Down	XP_010910081.1	PREDICTED: defensin Ec-AMP-D2-like [Elaeis guineensis]	P82659|DFSD2_HELAN	Defensin SD2 OS=Helianthus annuus OX=4232 GN=SD2 PE=2 SV=1	--	--	--	--	--	Cellular Component: extracellular region (GO:0005576);|Cellular Component: cell wall (GO:0005618);|Biological Process: killing of cells of other organism (GO:0031640);|Biological Process: defense response to fungus (GO:0050832);	--	--
TRINITY_DN11362_c0_g1_i1_2	0.445555	0.0429369	Down	--	--	--	--	--	--	--	--	--	--	--	--
TRINITY_DN11370_c0_g1_i1_2	0.33283	1.75e-05	Down	XP_009400994.1	PREDICTED: GDSL esterase/lipase At5g55050-like [Musa acuminata subsp. malaccensis]	Q9FIA1|GDL87_ARATH	GDSL esterase/lipase At5g55050 OS=Arabidopsis thaliana OX=3702 GN=At5g55050 PE=2 SV=1	--	--	--	--	--	Cellular Component: extracellular region (GO:0005576);|Biological Process: lipid catabolic process (GO:0016042);|Molecular Function: lipase activity (GO:0016298);	--	--
TRINITY_DN11384_c0_g1_i3_2	0.168494	1.75e-05	Down	--	--	--	--	--	--	--	--	--	--	--	--
TRINITY_DN11389_c0_g1_i3_1	2.56757	0.00513713	Up	XP_008812109.1	uncharacterized protein LOC103723081 isoform X1 [Phoenix dactylifera]	--	--	--	--	--	--	--	--	--	--
TRINITY_DN11395_c0_g1_i1_2	0.419831	1.77e-07	Down	XP_008798608.1	zinc finger CCCH domain-containing protein 2-like [Phoenix dactylifera]	O82199|C3H20_ARATH	Zinc finger CCCH domain-containing protein 20 OS=Arabidopsis thaliana OX=3702 GN=At2g19810 PE=2 SV=1	--	--	--	KOG1595	CCCH-type Zn-finger protein	Molecular Function: DNA binding (GO:0003677);|Molecular Function: DNA-binding transcription factor activity (GO:0003700);|Molecular Function: single-stranded RNA binding (GO:0003727);|Cellular Component: plasma membrane (GO:0005886);|Biological Process: regulation of transcription, DNA-templated (GO:0006355);|Biological Process: response to oxidative stress (GO:0006979);|Molecular Function: metal…	--	--
TRINITY_DN11412_c0_g1_i4_2	2.2666	0.0191145	Up	PIA61276.1	hypothetical protein AQUCO_00300661v1 [Aquilegia coerulea]	O80494|P2B15_ARATH	F-box protein PP2-B15 OS=Arabidopsis thaliana OX=3702 GN=PP2B15 PE=2 SV=2	--	--	--	--	--	Molecular Function: carbohydrate binding (GO:0030246);	--	--
TRINITY_DN11421_c0_g1_i3_1	2.03036	0.022238	Up	--	--	--	--	--	--	--	--	--	--	--	--
TRINITY_DN1143_c0_g1_i1_1	Inf	0.00268129	Up	--	--	--	--	--	--	--	--	--	--	--	--
TRINITY_DN11454_c0_g1_i1_1	6.27957	0.0272612	Up	XP_008801905.1	ubiquitin carboxyl-terminal hydrolase 22-like [Phoenix dactylifera]	Q9LEW0|UBP22_ARATH	Ubiquitin carboxyl-terminal hydrolase 22 OS=Arabidopsis thaliana OX=3702 GN=UBP22 PE=2 SV=1	pda:103715895	USP22_27_51, UBP8	ubiquitin carboxyl-terminal hydrolase 22/27/51	KOG1867	Ubiquitin-specific protease	Biological Process: ubiquitin-dependent protein catabolic process (GO:0006511);|Molecular Function: zinc ion binding (GO:0008270);|Biological Process: protein deubiquitination (GO:0016579);|Molecular Function: thiol-dependent ubiquitinyl hydrolase activity (GO:0036459);	--	--
TRINITY_DN11465_c0_g1_i1_2	0.367617	0.00310165	Down	XP_008781017.1	leucoanthocyanidin reductase-like [Phoenix dactylifera]	Q84V83|LAR_DESUN	Leucoanthocyanidin reductase OS=Desmodium uncinatum OX=225101 GN=LAR PE=1 SV=1	pda:103700891	LAR	leucoanthocyanidin reductase	--	--	Biological Process: proanthocyanidin biosynthetic process (GO:0010023);|Molecular Function: leucoanthocyanidin reductase activity (GO:0033788);	ko00941	Flavonoid biosynthesis
TRINITY_DN11466_c0_g1_i1_3	0.264735	1.32e-09	Down	XP_003635309.1	PREDICTED: non-specific lipid-transfer protein-like [Vitis vinifera]	A2ZAS9|NLTP3_ORYSI	Non-specific lipid-transfer protein 3 OS=Oryza sativa subsp. indica OX=39946 GN=LTP110-A PE=2 SV=1	--	--	--	--	--	Biological Process: lipid transport (GO:0006869);|Biological Process: defense response (GO:0006952);|Molecular Function: lipid binding (GO:0008289);	--	--
TRINITY_DN11466_c0_g2_i1_2	2.04175	0.0142042	Up	XP_010928843.1	PREDICTED: protein ABHD18-like [Elaeis guineensis]	--	--	--	--	--	KOG1551	Uncharacterized conserved protein	--	--	--
TRINITY_DN1146_c0_g1_i1_1	8.98009	0.00936515	Up	--	--	--	--	--	--	--	--	--	--	--	--
TRINITY_DN11487_c0_g1_i1_1	3.9057	0.00101523	Up	XP_020243386.1	gamma-glutamylcyclotransferase 2-2-like [Asparagus officinalis]	Q84MC1|GCT22_ARATH	Gamma-glutamylcyclotransferase 2-2 OS=Arabidopsis thaliana OX=3702 GN=GGCT2;2 PE=1 SV=1	--	--	--	KOG3182	Predicted cation transporter	Molecular Function: gamma-glutamylcyclotransferase activity (GO:0003839);|Cellular Component: cytoplasm (GO:0005737);|Biological Process: glutathione catabolic process (GO:0006751);	--	--
TRINITY_DN11502_c0_g1_i1_1	3.54755	0.00441025	Up	XP_009384541.1	PREDICTED: cytochrome P450 84A1-like [Musa acuminata subsp. malaccensis]	Q42600|C84A1_ARATH	Cytochrome P450 84A1 OS=Arabidopsis thaliana OX=3702 GN=CYP84A1 PE=1 SV=1	mus:103972072	CYP84A, F5H	ferulate-5-hydroxylase	KOG0156	Cytochrome P450 CYP2 subfamily	Molecular Function: monooxygenase activity (GO:0004497);|Molecular Function: iron ion binding (GO:0005506);|Cellular Component: endoplasmic reticulum (GO:0005783);|Biological Process: phenylpropanoid biosynthetic process (GO:0009699);|Biological Process: lignin biosynthetic process (GO:0009809);|Biological Process: response to UV-B (GO:0010224);|Cellular Component: membrane (GO:0016020);|Cellular…	ko00940	Phenylpropanoid biosynthesis
TRINITY_DN11508_c0_g1_i1_2	0.436268	0.0146985	Down	XP_010912876.1	PREDICTED: MADS-box transcription factor 26-like [Elaeis guineensis]	A2YQK9|MAD26_ORYSI	MADS-box transcription factor 26 OS=Oryza sativa subsp. indica OX=39946 GN=MADS26 PE=2 SV=2	--	--	--	KOG0014	MADS box transcription factor	Molecular Function: RNA polymerase II regulatory region sequence-specific DNA binding (GO:0000977);|Molecular Function: DNA-binding transcription factor activity (GO:0003700);|Cellular Component: nucleus (GO:0005634);|Biological Process: positive regulation of transcription by RNA polymerase II (GO:0045944);|Molecular Function: protein dimerization activity (GO:0046983);	--	--
TRINITY_DN11519_c0_g1_i3_3	0.230683	2.1e-05	Down	XP_010923095.2	PREDICTED: glycerol-3-phosphate 2-O-acyltransferase 6 [Elaeis guineensis]	O80437|GPAT6_ARATH	Glycerol-3-phosphate 2-O-acyltransferase 6 OS=Arabidopsis thaliana OX=3702 GN=GPAT6 PE=1 SV=1	egu:105046257	GPAT	glycerol-3-phosphate acyltransferase	--	--	Biological Process: phospholipid biosynthetic process (GO:0008654);|Biological Process: flower development (GO:0009908);|Biological Process: cutin biosynthetic process (GO:0010143);|Cellular Component: membrane (GO:0016020);|Cellular Component: integral component of membrane (GO:0016021);|Molecular Function: phosphatase activity (GO:0016791);|Molecular Function: glycerol-3-phosphate 2-O-acyltrans…	ko00564|ko00561	Glycerophospholipid metabolism|Glycerolipid metabolism
TRINITY_DN11523_c0_g1_i2_3	3.18679	0.0191913	Up	--	--	--	--	--	--	--	--	--	--	--	--
TRINITY_DN11538_c0_g1_i1_2	0.209757	0.0280761	Down	XP_009384529.1	PREDICTED: probable methyltransferase PMT15 [Musa acuminata subsp. malaccensis]	Q9ZPH9|PMTF_ARATH	Probable methyltransferase PMT15 OS=Arabidopsis thaliana OX=3702 GN=At4g00750 PE=2 SV=1	--	--	--	--	--	Cellular Component: Golgi membrane (GO:0000139);|Cellular Component: endosome (GO:0005768);|Cellular Component: vacuolar membrane (GO:0005774);|Cellular Component: Golgi apparatus (GO:0005794);|Cellular Component: trans-Golgi network (GO:0005802);|Molecular Function: S-adenosylmethionine-dependent methyltransferase activity (GO:0008757);|Cellular Component: integral component of membrane (GO:0016…	--	--
TRINITY_DN11558_c0_g2_i1_1	3.6576	1.46e-05	Up	XP_010914297.1	PREDICTED: glutamate receptor 2.8-like [Elaeis guineensis]	Q8LGN0|GLR27_ARATH	Glutamate receptor 2.7 OS=Arabidopsis thaliana OX=3702 GN=GLR2.7 PE=2 SV=3	egu:105039731	GRIP	glutamate receptor, ionotropic, plant	KOG1052	Glutamate-gated kainate-type ion channel receptor subunit GluR5 and related subunits	Molecular Function: ionotropic glutamate receptor activity (GO:0004970);|Molecular Function: calcium channel activity (GO:0005262);|Cellular Component: vacuole (GO:0005773);|Cellular Component: plasma membrane (GO:0005886);|Biological Process: calcium ion transport (GO:0006816);|Molecular Function: glutamate receptor activity (GO:0008066);|Cellular Component: integral component of membrane (GO:00…	--	--
TRINITY_DN11562_c0_g1_i1_2	0.378069	0.00834454	Down	XP_008778292.2	thylakoid lumenal 16.5 kDa protein, chloroplastic [Phoenix dactylifera]	O22773|TL16_ARATH	Thylakoid lumenal 16.5 kDa protein, chloroplastic OS=Arabidopsis thaliana OX=3702 GN=At4g02530 PE=1 SV=3	--	--	--	--	--	Cellular Component: chloroplast (GO:0009507);|Cellular Component: chloroplast thylakoid (GO:0009534);|Cellular Component: chloroplast thylakoid membrane (GO:0009535);|Cellular Component: chloroplast thylakoid lumen (GO:0009543);|Cellular Component: chloroplast stroma (GO:0009570);|Cellular Component: thylakoid (GO:0009579);|Biological Process: response to cytokinin (GO:0009735);|Cellular Componen…	--	--
TRINITY_DN11566_c0_g2_i1_3	0.196694	0.0249082	Down	--	--	--	--	--	--	--	--	--	--	--	--
TRINITY_DN11579_c0_g1_i1_1	2.06673	0.0408169	Up	--	--	--	--	--	--	--	--	--	--	--	--
TRINITY_DN11636_c0_g1_i1_2	0.350111	3.2e-25	Down	BAL44282.1	lectin [Lysichiton camtschatcensis]	Q9FVA1|LEC1_CROVR	Mannose-specific lectin 1 OS=Crocus vernus OX=87752 GN=LECCVA1 PE=1 SV=1	--	--	--	--	--	Molecular Function: mannose binding (GO:0005537);	--	--
TRINITY_DN11649_c0_g1_i1_2	0.178948	0.00181791	Down	RLW43468.1	dihydrofolate reductase [Quercus suber]	P36591|DYR_SCHPO	Dihydrofolate reductase OS=Schizosaccharomyces pombe (strain 972 / ATCC 24843) OX=284812 GN=dfr1 PE=2 SV=2	--	--	--	KOG2551	Phospholipase/carboxyhydrolase	Molecular Function: dihydrofolate reductase activity (GO:0004146);|Molecular Function: ATP binding (GO:0005524);|Cellular Component: mitochondrion (GO:0005739);|Cellular Component: cytosol (GO:0005829);|Biological Process: one-carbon metabolic process (GO:0006730);|Biological Process: dihydrofolate metabolic process (GO:0046452);|Biological Process: tetrahydrofolate biosynthetic process (GO:00466…	--	--
TRINITY_DN11651_c0_g1_i6_1	3.02449	0.000411603	Up	PSS33948.1	CASP-like protein [Actinidia chinensis var. chinensis]	A7NW78|CSPL5_VITVI	CASP-like protein 1E2 OS=Vitis vinifera OX=29760 GN=VIT_05s0020g01820 PE=2 SV=1	--	--	--	--	--	Cellular Component: plasma membrane (GO:0005886);|Cellular Component: integral component of membrane (GO:0016021);|Molecular Function: 4 iron, 4 sulfur cluster binding (GO:0051539);	--	--
TRINITY_DN11654_c0_g1_i2_1	0.494342	3.45e-05	Down	XP_020261344.1	RNA polymerase sigma factor sigF, chloroplastic [Asparagus officinalis]	Q9LD95|SIGF_ARATH	RNA polymerase sigma factor sigF, chloroplastic OS=Arabidopsis thaliana OX=3702 GN=SIGF PE=1 SV=1	--	--	--	--	--	Molecular Function: DNA binding (GO:0003677);|Molecular Function: DNA-binding transcription factor activity (GO:0003700);|Biological Process: DNA-templated transcription, initiation (GO:0006352);|Cellular Component: chloroplast (GO:0009507);|Cellular Component: plastid (GO:0009536);|Molecular Function: sigma factor activity (GO:0016987);|Biological Process: positive regulation of transcription, D…	--	--
TRINITY_DN11666_c0_g1_i1_3	2.75384	0.0165492	Up	XP_017969902.1	PREDICTED: probable indole-3-acetic acid-amido synthetase GH3.1 isoform X2 [Theobroma cacao]	O82333|GH31_ARATH	Probable indole-3-acetic acid-amido synthetase GH3.1 OS=Arabidopsis thaliana OX=3702 GN=GH3.1 PE=2 SV=1	tcc:TCM_000723	GH3	auxin responsive GH3 gene family	--	--	Biological Process: response to auxin (GO:0009733);|Molecular Function: ligase activity (GO:0016874);	ko04075	Plant hormone signal transduction
TRINITY_DN11704_c0_g2_i1_2	0.151407	0.0334042	Down	--	--	--	--	--	--	--	--	--	--	--	--
TRINITY_DN11714_c0_g1_i2_3	5.30886	0.00251542	Up	--	--	--	--	--	--	--	--	--	--	--	--
TRINITY_DN1171_c0_g1_i1_1	4.28221	0.0466116	Up	--	--	--	--	--	--	--	--	--	--	--	--
TRINITY_DN11748_c0_g1_i6_1	3.16489	6.07e-09	Up	XP_020101343.1	asparagine synthetase [glutamine-hydrolyzing]-like [Ananas comosus]	P31752|ASNS_ASPOF	Asparagine synthetase [glutamine-hydrolyzing] OS=Asparagus officinalis OX=4686 PE=2 SV=2	egu:105045849	asnB, ASNS	asparagine synthase (glutamine-hydrolysing)	KOG0571	Asparagine synthase (glutamine-hydrolyzing)	Molecular Function: asparagine synthase (glutamine-hydrolyzing) activity (GO:0004066);|Molecular Function: ATP binding (GO:0005524);|Biological Process: glutamine metabolic process (GO:0006541);|Biological Process: L-asparagine biosynthetic process (GO:0070981);	ko00250	Alanine, aspartate and glutamate metabolism
TRINITY_DN11756_c0_g1_i1_1	5.31051	8.34e-05	Up	--	--	--	--	--	--	--	--	--	--	--	--
TRINITY_DN11756_c0_g1_i2_3	0.425181	0.0450346	Down	XP_020251252.1	myb family transcription factor PHL12-like isoform X1 [Asparagus officinalis]	--	--	--	--	--	--	--	--	--	--
TRINITY_DN11767_c0_g1_i1_2	16.8563	0.00708403	Up	XP_010907772.1	PREDICTED: salutaridinol 7-O-acetyltransferase [Elaeis guineensis]	Q70PR7|VINSY_RAUSE	Vinorine synthase OS=Rauvolfia serpentina OX=4060 GN=ACT PE=1 SV=2	egu:105034344	E2.3.1.133, HCT	shikimate O-hydroxycinnamoyltransferase	--	--	Biological Process: alkaloid metabolic process (GO:0009820);|Molecular Function: vinorine synthase activity (GO:0050636);	ko00940|ko00945|ko00941	Phenylpropanoid biosynthesis|Stilbenoid, diarylheptanoid and gingerol biosynthesis|Flavonoid biosynthesis
TRINITY_DN11768_c0_g1_i4_2	0.469062	0.0177613	Down	KMZ62320.1	mannosyl-oligosaccharide 1,2-alpha-mannosidase, family GH47 [Zostera marina]	Q8H116|MNS2_ARATH	Mannosyl-oligosaccharide 1,2-alpha-mannosidase MNS2 OS=Arabidopsis thaliana OX=3702 GN=MNS2 PE=1 SV=1	egu:105050404	MAN1	mannosyl-oligosaccharide alpha-1,2-mannosidase	KOG2204	Mannosyl-oligosaccharide alpha-1,2-mannosidase and related glycosyl hydrolases	Cellular Component: Golgi membrane (GO:0000139);|Molecular Function: alpha-mannosidase activity (GO:0004559);|Molecular Function: mannosyl-oligosaccharide 1,2-alpha-mannosidase activity (GO:0004571);|Molecular Function: calcium ion binding (GO:0005509);|Cellular Component: endosome (GO:0005768);|Cellular Component: endoplasmic reticulum (GO:0005783);|Cellular Component: Golgi apparatus (GO:000579…	ko04141|ko00510|ko00513	Protein processing in endoplasmic reticulum|N-Glycan biosynthesis|Various types of N-glycan biosynthesis
TRINITY_DN11801_c0_g1_i2_1	6.16587	0.00459677	Up	XP_009376896.1	PREDICTED: BON1-associated protein 2-like [Pyrus x bretschneideri]	Q58FX0|BAP2_ARATH	BON1-associated protein 2 OS=Arabidopsis thaliana OX=3702 GN=BAP2 PE=1 SV=1	--	--	--	--	--	Biological Process: defense response (GO:0006952);|Cellular Component: membrane (GO:0016020);	--	--
TRINITY_DN11803_c0_g1_i1_3	0.287334	0.0429618	Down	--	--	--	--	--	--	--	--	--	--	--	--
TRINITY_DN11820_c0_g1_i2_2	6.26771	0.00304514	Up	XP_009349104.1	PREDICTED: uncharacterized protein LOC103940670 [Pyrus x bretschneideri]	--	--	--	--	--	--	--	--	--	--
TRINITY_DN11827_c0_g1_i3_2	2.97796	0.0268084	Up	XP_021638479.1	putative disease resistance protein RGA3 [Hevea brasiliensis]	--	--	--	--	--	--	--	--	--	--
TRINITY_DN11828_c0_g1_i6_1	3.17674	0.000152292	Up	--	--	--	--	--	--	--	--	--	--	--	--
TRINITY_DN11857_c0_g2_i1_1	Inf	0.0075825	Up	--	--	--	--	--	--	--	--	--	--	--	--
TRINITY_DN11902_c2_g1_i1_1	0.384506	0.000480248	Down	ADL36617.1	BZIP domain class transcription factor [Malus domestica]	Q9LZP8|BZP53_ARATH	bZIP transcription factor 53 OS=Arabidopsis thaliana OX=3702 GN=BZIP53 PE=1 SV=1	--	--	--	--	--	Molecular Function: DNA-binding transcription factor activity (GO:0003700);|Cellular Component: nucleus (GO:0005634);|Biological Process: hypotonic response (GO:0006971);|Biological Process: cellular response to starvation (GO:0009267);|Molecular Function: sequence-specific DNA binding (GO:0043565);|Molecular Function: transcription regulatory region DNA binding (GO:0044212);|Molecular Function: …	--	--
TRINITY_DN11902_c2_g3_i1_1	0.347841	0.000177499	Down	--	--	--	--	--	--	--	--	--	--	--	--
TRINITY_DN11956_c1_g1_i1_2	0.315623	0.000114612	Down	XP_010932851.1	PREDICTED: 3-ketoacyl-CoA synthase 11-like [Elaeis guineensis]	O48780|KCS11_ARATH	3-ketoacyl-CoA synthase 11 OS=Arabidopsis thaliana OX=3702 GN=KCS11 PE=1 SV=1	egu:105053416	KCS	3-ketoacyl-CoA synthase	--	--	Biological Process: fatty acid biosynthetic process (GO:0006633);|Biological Process: response to cold (GO:0009409);|Biological Process: response to light stimulus (GO:0009416);|Cellular Component: integral component of membrane (GO:0016021);|Molecular Function: 3-oxo-arachidoyl-CoA synthase activity (GO:0102336);|Molecular Function: 3-oxo-cerotoyl-CoA synthase activity (GO:0102337);|Molecular Fu…	ko00062	Fatty acid elongation
TRINITY_DN11956_c1_g3_i1_2	0.0466237	8.68e-09	Down	XP_019154453.1	PREDICTED: 3-ketoacyl-CoA synthase 1 [Ipomoea nil]	Q9MAM3|KCS1_ARATH	3-ketoacyl-CoA synthase 1 OS=Arabidopsis thaliana OX=3702 GN=KCS1 PE=1 SV=1	nnu:104593627	KCS	3-ketoacyl-CoA synthase	--	--	Cellular Component: endoplasmic reticulum (GO:0005783);|Cellular Component: endoplasmic reticulum membrane (GO:0005789);|Biological Process: fatty acid biosynthetic process (GO:0006633);|Biological Process: response to cold (GO:0009409);|Biological Process: response to light stimulus (GO:0009416);|Molecular Function: fatty acid elongase activity (GO:0009922);|Biological Process: wax biosynthetic …	ko00062	Fatty acid elongation
TRINITY_DN11965_c0_g1_i1_2	0.370344	0.0180861	Down	PIA60928.1	hypothetical protein AQUCO_00300443v1 [Aquilegia coerulea]	Q5ZA21|G2OX2_ORYSJ	Gibberellin 2-beta-dioxygenase 2 OS=Oryza sativa subsp. japonica OX=39947 GN=GA2OX2 PE=3 SV=1	egu:105039985	E1.14.11.13	gibberellin 2-oxidase	KOG0143	Iron/ascorbate family oxidoreductases	Biological Process: response to red or far red light (GO:0009639);|Biological Process: gibberellin catabolic process (GO:0045487);|Molecular Function: metal ion binding (GO:0046872);|Molecular Function: dioxygenase activity (GO:0051213);|Molecular Function: C-19 gibberellin 2-beta-dioxygenase activity (GO:0052634);	ko00904	Diterpenoid biosynthesis
TRINITY_DN11970_c0_g1_i1_1	20.1431	0.000105501	Up	--	--	--	--	--	--	--	--	--	--	--	--
TRINITY_DN11970_c0_g1_i1_3	2.11201	0.00369191	Up	XP_020248146.1	LOW QUALITY PROTEIN: peroxisome biogenesis protein 12 [Asparagus officinalis]	Q9M841|PEX12_ARATH	Peroxisome biogenesis protein 12 OS=Arabidopsis thaliana OX=3702 GN=PEX12 PE=1 SV=2	egu:105044189	PEX12, PAF3	peroxin-12	KOG0826	Predicted E3 ubiquitin ligase involved in peroxisome organization	Molecular Function: ubiquitin-protein transferase activity (GO:0004842);|Cellular Component: peroxisome (GO:0005777);|Cellular Component: peroxisomal membrane (GO:0005778);|Cellular Component: integral component of peroxisomal membrane (GO:0005779);|Biological Process: protein monoubiquitination (GO:0006513);|Biological Process: fatty acid beta-oxidation (GO:0006635);|Biological Process: peroxiso…	ko04146	Peroxisome
TRINITY_DN11986_c0_g1_i2_2	0.372438	0.000137519	Down	XP_009383405.1	PREDICTED: omega-hydroxypalmitate O-feruloyl transferase [Musa acuminata subsp. malaccensis]	Q94CD1|HHT1_ARATH	Omega-hydroxypalmitate O-feruloyl transferase OS=Arabidopsis thaliana OX=3702 GN=HHT1 PE=1 SV=1	mus:103971171	HHT1	omega-hydroxypalmitate O-feruloyl transferase	--	--	Biological Process: suberin biosynthetic process (GO:0010345);|Molecular Function: hydroxycinnamoyltransferase activity (GO:0050734);|Biological Process: cell wall pectin biosynthetic process (GO:0052325);|Molecular Function: omega-hydroxypalmitate O-sinapoyl transferase activity (GO:0102406);	ko00073	Cutin, suberine and wax biosynthesis
TRINITY_DN12004_c0_g1_i1_3	2.52942	0.000945894	Up	XP_010917660.1	PREDICTED: uncharacterized protein LOC105042235 [Elaeis guineensis]	--	--	--	--	--	KOG4210	Nuclear localization sequence binding protein	--	--	--
TRINITY_DN12009_c0_g1_i4_1	4.28701	0.0103706	Up	KMZ60167.1	plant cadmium resistance 2 [Zostera marina]	Q9M815|PCR8_ARATH	Protein PLANT CADMIUM RESISTANCE 8 OS=Arabidopsis thaliana OX=3702 GN=PCR8 PE=1 SV=2	--	--	--	--	--	Cellular Component: plasma membrane (GO:0005886);|Biological Process: response to oxidative stress (GO:0006979);|Cellular Component: integral component of membrane (GO:0016021);	--	--
TRINITY_DN12010_c0_g2_i2_2	0.421707	0.0097867	Down	--	--	--	--	--	--	--	--	--	--	--	--
TRINITY_DN12011_c0_g1_i1_1	0.416482	9.73e-11	Down	XP_022725958.1	TPR repeat-containing thioredoxin TDX [Durio zibethinus]	Q8VWG7|TDX_ARATH	TPR repeat-containing thioredoxin TDX OS=Arabidopsis thaliana OX=3702 GN=TDX PE=1 SV=1	pda:103717351	ST13	suppressor of tumorigenicity protein 13	KOG1308	Hsp70-interacting protein Hip/Transient component of progesterone receptor complexes and an Hsp70-binding protein	Cellular Component: cell (GO:0005623);|Biological Process: protein folding (GO:0006457);|Biological Process: heat acclimation (GO:0010286);|Molecular Function: oxidoreductase activity, acting on a sulfur group of donors, disulfide as acceptor (GO:0016671);|Molecular Function: Hsp70 protein binding (GO:0030544);|Molecular Function: identical protein binding (GO:0042802);|Biological Process: cell r…	--	--
TRINITY_DN12014_c0_g1_i2_1	3.57642	2.04e-06	Up	--	--	--	--	--	--	--	--	--	--	--	--
TRINITY_DN12025_c1_g1_i2_2	0.261446	0.00112612	Down	XP_009398265.2	PREDICTED: PLASMODESMATA CALLOSE-BINDING PROTEIN 3 [Musa acuminata subsp. malaccensis]	Q9SD84|PDCB2_ARATH	PLASMODESMATA CALLOSE-BINDING PROTEIN 2 OS=Arabidopsis thaliana OX=3702 GN=PDCB2 PE=1 SV=1	--	--	--	--	--	Molecular Function: (1->3)-beta-D-glucan binding (GO:0001872);|Biological Process: response to heat (GO:0009408);|Cellular Component: plasmodesma (GO:0009506);|Molecular Function: polysaccharide binding (GO:0030247);|Cellular Component: anchored component of membrane (GO:0031225);|Cellular Component: anchored component of plasma membrane (GO:0046658);	--	--
TRINITY_DN12051_c0_g2_i1_1	Inf	0.02145	Up	--	--	--	--	--	--	--	--	--	--	--	--
TRINITY_DN12070_c0_g2_i1_2	0.145316	0.0169426	Down	--	--	--	--	--	--	--	--	--	--	--	--
TRINITY_DN12094_c0_g1_i4_1	2.67491	2.16e-08	Up	XP_008786076.1	bZIP transcription factor RISBZ2-like isoform X1 [Phoenix dactylifera]	Q99090|CPRF2_PETCR	Light-inducible protein CPRF2 OS=Petroselinum crispum OX=4043 GN=CPRF2 PE=2 SV=2	--	--	--	--	--	Molecular Function: DNA binding (GO:0003677);|Molecular Function: DNA-binding transcription factor activity (GO:0003700);|Cellular Component: nucleus (GO:0005634);	--	--
TRINITY_DN12111_c0_g1_i1_2	0.437322	0.000362348	Down	OVA15805.1	EF-hand domain [Macleaya cordata]	--	--	--	--	--	--	--	--	--	--
TRINITY_DN12171_c0_g1_i2_1	2.06847	0.00124025	Up	XP_010906437.1	PREDICTED: uncharacterized protein LOC105033368 [Elaeis guineensis]	--	--	--	--	--	--	--	--	--	--
TRINITY_DN12179_c0_g1_i3_1	5.81835	6.23e-12	Up	XP_021612315.1	probable NAD(P)H dehydrogenase (quinone) FQR1-like 3 isoform X1 [Manihot esculenta]	Q9LUX9|FQRL3_ARATH	Probable NAD(P)H dehydrogenase (quinone) FQR1-like 3 OS=Arabidopsis thaliana OX=3702 GN=At5g58800 PE=2 SV=1	tcc:TCM_041645	wrbA	NAD(P)H dehydrogenase (quinone)	KOG3135	1,4-benzoquinone reductase-like; Trp repressor binding protein-like/protoplast-secreted protein	Molecular Function: NAD(P)H dehydrogenase (quinone) activity (GO:0003955);|Cellular Component: plasma membrane (GO:0005886);|Molecular Function: FMN binding (GO:0010181);|Biological Process: oxidation-reduction process (GO:0055114);	ko00130	Ubiquinone and other terpenoid-quinone biosynthesis
TRINITY_DN12181_c0_g2_i1_1	3.65429	0.0233824	Up	--	--	--	--	--	--	--	--	--	--	--	--
TRINITY_DN12197_c0_g1_i7_2	7.36895	9.6e-12	Up	XP_026657340.1	LOW QUALITY PROTEIN: stem-specific protein TSJT1-like [Phoenix dactylifera]	P24805|TSJT1_TOBAC	Stem-specific protein TSJT1 OS=Nicotiana tabacum OX=4097 GN=TSJT1 PE=2 SV=1	--	--	--	--	--	--	--	--
TRINITY_DN12200_c0_g1_i1_3	0.419818	0.00137614	Down	XP_006372485.1	glutathione S-transferase F12 [Populus trichocarpa]	Q96324|GSTFB_ARATH	Glutathione S-transferase F11 OS=Arabidopsis thaliana OX=3702 GN=GSTF11 PE=2 SV=1	pop:POPTR_0017s02090g	GST, gst	glutathione S-transferase	KOG0867	Glutathione S-transferase	Molecular Function: glutathione transferase activity (GO:0004364);|Cellular Component: cytoplasm (GO:0005737);|Cellular Component: cytosol (GO:0005829);|Biological Process: glutathione metabolic process (GO:0006749);|Biological Process: response to oxidative stress (GO:0006979);|Biological Process: toxin catabolic process (GO:0009407);	ko00982|ko00480|ko00980	Drug metabolism - cytochrome P450|Glutathione metabolism|Metabolism of xenobiotics by cytochrome P450
TRINITY_DN12219_c0_g1_i1_3	4.79871	0.00948443	Up	XP_010908315.1	PREDICTED: probable terpene synthase 11 [Elaeis guineensis]	B9RHP7|TPS11_RICCO	Probable terpene synthase 11 OS=Ricinus communis OX=3988 GN=TPS11 PE=3 SV=1	egu:105034750	TPS14	(3S)-linalool synthase	--	--	Molecular Function: magnesium ion binding (GO:0000287);|Molecular Function: terpene synthase activity (GO:0010333);	ko00902	Monoterpenoid biosynthesis
TRINITY_DN12225_c0_g1_i1_2	0.185837	0.00011255	Down	XP_010918592.1	PREDICTED: purine-uracil permease NCS1-like [Elaeis guineensis]	Q9LZD0|NCS1_ARATH	Purine-uracil permease NCS1 OS=Arabidopsis thaliana OX=3702 GN=NCS1 PE=1 SV=1	egu:105042921	TC.NCS1	nucleobase:cation symporter-1, NCS1 family	KOG2466	Uridine permease/thiamine transporter/allantoin transport	Cellular Component: plasma membrane (GO:0005886);|Cellular Component: plastid envelope (GO:0009526);|Molecular Function: nucleobase transmembrane transporter activity (GO:0015205);|Cellular Component: integral component of membrane (GO:0016021);|Cellular Component: chloroplast membrane (GO:0031969);|Biological Process: pyrimidine nucleobase salvage (GO:0043100);	--	--
TRINITY_DN12233_c0_g1_i1_1	3.33167	0.0145324	Up	--	--	--	--	--	--	--	--	--	--	--	--
TRINITY_DN12233_c1_g1_i2_1	100.265	0.00478794	Up	XP_010917644.2	PREDICTED: putative calcium-transporting ATPase 13, plasma membrane-type [Elaeis guineensis]	Q9LY77|ACA12_ARATH	Calcium-transporting ATPase 12, plasma membrane-type OS=Arabidopsis thaliana OX=3702 GN=ACA12 PE=2 SV=1	pda:103720196	E3.6.3.8	Ca2+-transporting ATPase	KOG0204	Calcium transporting ATPase	Molecular Function: calcium-transporting ATPase activity (GO:0005388);|Molecular Function: calmodulin binding (GO:0005516);|Molecular Function: ATP binding (GO:0005524);|Cellular Component: integral component of plasma membrane (GO:0005887);|Molecular Function: metal ion binding (GO:0046872);	--	--
TRINITY_DN12258_c0_g2_i2_1	3.74962	0.00022853	Up	--	--	--	--	--	--	--	--	--	--	--	--
TRINITY_DN12262_c0_g1_i2_1	2.31992	0.00085231	Up	PIA64126.1	hypothetical protein AQUCO_00201427v1 [Aquilegia coerulea]	Q9LRR5|DRL21_ARATH	Putative disease resistance protein At3g14460 OS=Arabidopsis thaliana OX=3702 GN=At3g14460 PE=3 SV=1	--	--	--	KOG4658	Apoptotic ATPase	--	--	--
TRINITY_DN12262_c0_g1_i2_2	2.84593	5.95e-06	Up	XP_018682872.1	PREDICTED: uncharacterized protein LOC103979772 [Musa acuminata subsp. malaccensis]	--	--	--	--	--	KOG4210	Nuclear localization sequence binding protein	--	--	--
TRINITY_DN12264_c0_g2_i1_1	16.2915	0.0327287	Up	XP_010939424.1	PREDICTED: ethylene-responsive transcription factor ERF071-like [Elaeis guineensis]	Q9SZ06|EF109_ARATH	Ethylene-responsive transcription factor ERF109 OS=Arabidopsis thaliana OX=3702 GN=ERF109 PE=1 SV=1	--	--	--	--	--	Molecular Function: DNA binding (GO:0003677);|Molecular Function: DNA-binding transcription factor activity (GO:0003700);|Cellular Component: nucleus (GO:0005634);|Biological Process: ethylene-activated signaling pathway (GO:0009873);|Biological Process: phloem or xylem histogenesis (GO:0010087);|Biological Process: response to chitin (GO:0010200);|Biological Process: regulation of auxin mediated…	--	--
TRINITY_DN12267_c0_g2_i1_2	0.410258	0.0139764	Down	KMZ74994.1	CCR4-NOT transcription complex subunit [Zostera marina]	--	--	--	--	--	--	--	--	--	--
TRINITY_DN12277_c0_g1_i1_3	0.497822	0.0158825	Down	XP_010924945.1	PREDICTED: jacalin-related lectin 19 isoform X1 [Elaeis guineensis]	Q9SSM3|JAL19_ARATH	Jacalin-related lectin 19 OS=Arabidopsis thaliana OX=3702 GN=JAL19 PE=2 SV=1	--	--	--	--	--	Molecular Function: carbohydrate binding (GO:0030246);	--	--
TRINITY_DN12283_c0_g1_i11_3	2.42452	0.0220588	Up	XP_010922404.1	PREDICTED: uncharacterized protein LOC105045729 [Elaeis guineensis]	--	--	--	--	--	--	--	--	--	--
TRINITY_DN12307_c0_g1_i5_2	0.360991	3.14e-08	Down	--	--	--	--	--	--	--	--	--	--	--	--
TRINITY_DN12328_c0_g1_i1_3	0.386876	6.94e-05	Down	PHU00573.1	Stress enhanced protein 2, chloroplastic [Capsicum chinense]	Q9SJ02|STEP2_ARATH	Stress enhanced protein 2, chloroplastic OS=Arabidopsis thaliana OX=3702 GN=SEP2 PE=2 SV=1	--	--	--	--	--	Cellular Component: photosystem II (GO:0009523);|Cellular Component: chloroplast thylakoid membrane (GO:0009535);|Biological Process: response to wounding (GO:0009611);|Biological Process: photosynthesis, light harvesting (GO:0009765);|Cellular Component: integral component of membrane (GO:0016021);|Molecular Function: chlorophyll binding (GO:0016168);|Biological Process: cellular response to hig…	--	--
TRINITY_DN12341_c0_g1_i2_2	0.402367	0.0229326	Down	XP_010909538.2	PREDICTED: alpha-humulene synthase [Elaeis guineensis]	B1B1U3|ZSS1_ZINZE	Alpha-humulene synthase OS=Zingiber zerumbet OX=311405 GN=ZSS1 PE=1 SV=1	mus:103992270	TPS21	alpha-humulene/beta-caryophyllene synthase	--	--	Molecular Function: magnesium ion binding (GO:0000287);|Molecular Function: terpene synthase activity (GO:0010333);	ko00909	Sesquiterpenoid and triterpenoid biosynthesis
TRINITY_DN12380_c0_g2_i1_1	Inf	0.00189541	Up	XP_023881985.1	uncharacterized protein LOC111994348 isoform X1 [Quercus suber]	--	--	--	--	--	--	--	--	--	--
TRINITY_DN12410_c0_g3_i1_1	Inf	0.00861177	Up	--	--	--	--	--	--	--	--	--	--	--	--
TRINITY_DN12423_c0_g1_i1_1	3.68023	0.00104025	Up	XP_009395020.1	PREDICTED: lysM domain receptor-like kinase 4 [Musa acuminata subsp. malaccensis]	O22808|LYK5_ARATH	Protein LYK5 OS=Arabidopsis thaliana OX=3702 GN=LYK5 PE=2 SV=1	--	--	--	--	--	Molecular Function: protein kinase activity (GO:0004672);|Molecular Function: ATP binding (GO:0005524);|Cellular Component: plasma membrane (GO:0005886);|Molecular Function: chitin binding (GO:0008061);|Cellular Component: integral component of membrane (GO:0016021);|Molecular Function: protein homodimerization activity (GO:0042803);|Biological Process: innate immune response (GO:0045087);|Biolog…	--	--
TRINITY_DN12525_c0_g1_i1_1	2.19894	0.00686633	Up	XP_020598312.1	NAC transcription factor 29-like [Phalaenopsis equestris]	K4BNG7|NAP2_SOLLC	NAC domain-containing protein 2 OS=Solanum lycopersicum OX=4081 GN=NAP2 PE=2 SV=1	--	--	--	--	--	Molecular Function: DNA binding (GO:0003677);|Cellular Component: nucleus (GO:0005634);|Biological Process: regulation of transcription, DNA-templated (GO:0006355);	--	--
TRINITY_DN12528_c0_g1_i2_3	0.360535	0.0157295	Down	XP_010914991.1	PREDICTED: ABC transporter G family member 31 [Elaeis guineensis]	Q8GU87|AB31G_ORYSJ	ABC transporter G family member 31 OS=Oryza sativa subsp. japonica OX=39947 GN=ABCG31 PE=2 SV=3	--	--	--	KOG0065	Pleiotropic drug resistance proteins (PDR1-15), ABC superfamily	Molecular Function: ATP binding (GO:0005524);|Cellular Component: plasma membrane (GO:0005886);|Cellular Component: integral component of membrane (GO:0016021);|Molecular Function: ATPase activity, coupled to transmembrane movement of substances (GO:0042626);|Biological Process: transmembrane transport (GO:0055085);	--	--
TRINITY_DN12558_c0_g1_i2_2	0.45916	0.0130821	Down	XP_008811082.1	transcription factor bHLH110 [Phoenix dactylifera]	Q9FYJ6|BH111_ARATH	Transcription factor bHLH111 OS=Arabidopsis thaliana OX=3702 GN=BHLH111 PE=2 SV=1	--	--	--	--	--	Molecular Function: DNA binding (GO:0003677);|Cellular Component: nucleus (GO:0005634);|Molecular Function: protein dimerization activity (GO:0046983);	--	--
TRINITY_DN12565_c1_g1_i6_2	2.64173	0.0374321	Up	POO02001.1	Transmembrane protein [Trema orientale]	--	--	--	--	--	--	--	--	--	--
TRINITY_DN12577_c0_g1_i16_1	0.487814	9.72e-09	Down	XP_010272615.1	PREDICTED: phosphoglucomutase, chloroplastic isoform X2 [Nelumbo nucifera]	Q9M4G5|PGMP_SOLTU	Phosphoglucomutase, chloroplastic OS=Solanum tuberosum OX=4113 GN=PGMP PE=2 SV=1	gra:105765587	pgm	phosphoglucomutase	KOG0625	Phosphoglucomutase	Molecular Function: magnesium ion binding (GO:0000287);|Molecular Function: phosphoglucomutase activity (GO:0004614);|Biological Process: glucose metabolic process (GO:0006006);|Cellular Component: chloroplast (GO:0009507);	ko00052|ko00521|ko00230|ko00520|ko00030|ko00500|ko00010	Galactose metabolism|Streptomycin biosynthesis|Purine metabolism|Amino sugar and nucleotide sugar metabolism|Pentose phosphate pathway|Starch and sucrose metabolism|Glycolysis / Gluconeogenesis
TRINITY_DN125_c0_g1_i1_2	0.0966595	0.0203976	Down	XP_010267234.1	PREDICTED: probable pectate lyase 5 [Nelumbo nucifera]	Q93Z04|PLY13_ARATH	Probable pectate lyase 13 OS=Arabidopsis thaliana OX=3702 GN=PMR6 PE=1 SV=1	nnu:104604548	pel	pectate lyase	--	--	Biological Process: defense response, incompatible interaction (GO:0009814);|Molecular Function: pectate lyase activity (GO:0030570);|Cellular Component: anchored component of membrane (GO:0031225);|Biological Process: cell wall modification involved in multidimensional cell growth (GO:0042547);|Biological Process: pectin catabolic process (GO:0045490);|Cellular Component: anchored component of p…	ko00040|ko02024	Pentose and glucuronate interconversions|Quorum sensing
TRINITY_DN1260_c0_g1_i1_2	0	0.00132475	Down	EAY85201.1	hypothetical protein OsI_06564 [Oryza sativa Indica Group]	Q6K508|GLUD1_ORYSJ	Glutelin type-D 1 OS=Oryza sativa subsp. japonica OX=39947 GN=GLUD1 PE=2 SV=1	--	--	--	--	--	Cellular Component: protein storage vacuole (GO:0000326);|Molecular Function: nutrient reservoir activity (GO:0045735);	--	--
TRINITY_DN12623_c0_g1_i3_2	0.413226	0.0113318	Down	OVA01108.1	Lipase [Macleaya cordata]	Q67ZI9|GDL48_ARATH	GDSL esterase/lipase At2g42990 OS=Arabidopsis thaliana OX=3702 GN=At2g42990 PE=2 SV=1	--	--	--	--	--	Cellular Component: extracellular region (GO:0005576);|Biological Process: lipid catabolic process (GO:0016042);|Molecular Function: hydrolase activity, acting on ester bonds (GO:0016788);	--	--
TRINITY_DN12629_c0_g1_i5_2	0.406404	0.0188161	Down	EER95744.2	hypothetical protein SORBI_3002G007500 [Sorghum bicolor]	--	--	--	--	--	--	--	--	--	--
TRINITY_DN12648_c0_g1_i2_1	7.62408	3.12e-06	Up	--	--	--	--	--	--	--	--	--	--	--	--
TRINITY_DN12653_c0_g1_i3_2	0.25379	0.0318712	Down	--	--	--	--	--	--	--	--	--	--	--	--
TRINITY_DN12666_c0_g1_i2_3	0.40469	0.000154694	Down	PNT52917.1	hypothetical protein POPTR_001G058100v3 [Populus trichocarpa]	--	--	--	--	--	--	--	--	--	--
TRINITY_DN12699_c0_g1_i2_3	0.0915946	2.06e-16	Down	XP_026407877.1	acyl-acyl carrier protein thioesterase ATL3, chloroplastic-like [Papaver somniferum]	Q8W583|ALT3_ARATH	Acyl-acyl carrier protein thioesterase ATL3, chloroplastic OS=Arabidopsis thaliana OX=3702 GN=ALT3 PE=2 SV=1	--	--	--	--	--	Biological Process: lipid metabolic process (GO:0006629);|Cellular Component: chloroplast (GO:0009507);|Molecular Function: myristoyl-[acyl-carrier-protein] hydrolase activity (GO:0016295);|Molecular Function: palmitoyl-[acyl-carrier-protein] hydrolase activity (GO:0016296);|Molecular Function: dodecanoyl-[acyl-carrier-protein] hydrolase activity (GO:0047381);	--	--
TRINITY_DN12712_c0_g2_i2_2	0.391036	0.00611137	Down	XP_008784753.1	late embryogenesis abundant protein Lea5-like [Phoenix dactylifera]	Q39084|LEA41_ARATH	Late embryogenis abundant protein 41 OS=Arabidopsis thaliana OX=3702 GN=LEA41 PE=2 SV=1	--	--	--	--	--	Cellular Component: mitochondrion (GO:0005739);|Biological Process: response to cold (GO:0009409);|Biological Process: response to water deprivation (GO:0009414);|Biological Process: cold acclimation (GO:0009631);|Biological Process: response to abscisic acid (GO:0009737);	--	--
TRINITY_DN12717_c0_g1_i1_1	2.00384	0.00829482	Up	--	--	--	--	--	--	--	--	--	--	--	--
TRINITY_DN12755_c0_g2_i1_1	3.13683	0.020291	Up	--	--	--	--	--	--	--	--	--	--	--	--
TRINITY_DN12763_c0_g1_i1_1	2.27146	0.0167058	Up	XP_017696375.1	S-linalool synthase-like [Phoenix dactylifera]	Q96376|LIS_CLABR	S-linalool synthase OS=Clarkia breweri OX=36903 GN=LIS PE=2 SV=1	egu:105032920	TPS04, GES	geranyllinalool synthase	--	--	Molecular Function: magnesium ion binding (GO:0000287);|Molecular Function: terpene synthase activity (GO:0010333);|Molecular Function: S-linalool synthase activity (GO:0034007);	ko00904	Diterpenoid biosynthesis
TRINITY_DN12771_c0_g1_i3_1	3.14708	0.00293337	Up	--	--	--	--	--	--	--	--	--	--	--	--
TRINITY_DN12782_c0_g1_i3_3	0.461253	5.26e-05	Down	XP_008782686.1	uncharacterized protein LOC103702150 [Phoenix dactylifera]	--	--	--	--	--	--	--	--	--	--
TRINITY_DN12794_c0_g1_i1_1	4.81288	0.0275268	Up	--	--	--	--	--	--	--	--	--	--	--	--
TRINITY_DN12795_c0_g1_i2_2	0.31447	4.38e-09	Down	--	--	--	--	--	--	--	--	--	--	--	--
TRINITY_DN12815_c0_g2_i1_1	0.499766	0.01893	Down	--	--	--	--	--	--	--	--	--	--	--	--
TRINITY_DN12840_c0_g1_i5_2	0.459923	0.00507713	Down	NP_001289775.1	ethylene-responsive transcription factor RAP2-7-like [Nelumbo nucifera]	P47927|AP2_ARATH	Floral homeotic protein APETALA 2 OS=Arabidopsis thaliana OX=3702 GN=AP2 PE=1 SV=1	nnu:104599345	AP2	AP2-like factor, euAP2 lineage	--	--	Molecular Function: DNA binding (GO:0003677);|Molecular Function: DNA-binding transcription factor activity (GO:0003700);|Cellular Component: nucleus (GO:0005634);|Biological Process: flower development (GO:0009908);|Biological Process: meristem maintenance (GO:0010073);|Biological Process: specification of floral organ identity (GO:0010093);|Biological Process: cell differentiation (GO:0030154);…	--	--
TRINITY_DN12848_c0_g2_i3_2	3.02451	4.66e-06	Up	XP_010258675.1	PREDICTED: NAC domain-containing protein 21/22 [Nelumbo nucifera]	Q84TE6|NAC22_ARATH	NAC domain-containing protein 21/22 OS=Arabidopsis thaliana OX=3702 GN=NAC021 PE=1 SV=2	--	--	--	--	--	Molecular Function: DNA binding (GO:0003677);|Molecular Function: DNA-binding transcription factor activity (GO:0003700);|Cellular Component: nucleus (GO:0005634);|Biological Process: auxin-activated signaling pathway (GO:0009734);|Biological Process: primary shoot apical meristem specification (GO:0010072);|Biological Process: lateral root development (GO:0048527);	--	--
TRINITY_DN12896_c0_g1_i1_3	2.09314	0.00368161	Up	XP_009418900.1	PREDICTED: putative receptor-like protein kinase At4g00960 isoform X1 [Musa acuminata subsp. malaccensis]	Q9M0X5|CRK25_ARATH	Cysteine-rich receptor-like protein kinase 25 OS=Arabidopsis thaliana OX=3702 GN=CRK25 PE=3 SV=1	--	--	--	--	--	--	--	--
TRINITY_DN12898_c0_g1_i5_3	4.64475	0.00294077	Up	KMZ60167.1	plant cadmium resistance 2 [Zostera marina]	Q9M815|PCR8_ARATH	Protein PLANT CADMIUM RESISTANCE 8 OS=Arabidopsis thaliana OX=3702 GN=PCR8 PE=1 SV=2	--	--	--	--	--	Cellular Component: plasma membrane (GO:0005886);|Biological Process: response to oxidative stress (GO:0006979);|Cellular Component: integral component of membrane (GO:0016021);	--	--
TRINITY_DN1289_c0_g1_i1_2	0.0471967	1.93e-07	Down	--	--	--	--	--	--	--	--	--	--	--	--
TRINITY_DN12910_c0_g1_i1_2	6.51308	0.0233189	Up	XP_010910928.1	PREDICTED: polyphenol oxidase, chloroplastic [Elaeis guineensis]	P43309|PPO_MALDO	Polyphenol oxidase, chloroplastic OS=Malus domestica OX=3750 PE=2 SV=1	egu:105036904	E1.10.3.1	polyphenol oxidase	--	--	Molecular Function: catechol oxidase activity (GO:0004097);|Cellular Component: chloroplast thylakoid lumen (GO:0009543);|Biological Process: pigment biosynthetic process (GO:0046148);|Molecular Function: metal ion binding (GO:0046872);	ko00950|ko00350	Isoquinoline alkaloid biosynthesis|Tyrosine metabolism
TRINITY_DN12928_c0_g1_i1_2	3.21528	0.0205397	Up	XP_026661036.1	WRKY transcription factor 22-like [Phoenix dactylifera]	O04609|WRK22_ARATH	WRKY transcription factor 22 OS=Arabidopsis thaliana OX=3702 GN=WRKY22 PE=2 SV=1	--	--	--	--	--	Molecular Function: DNA-binding transcription factor activity (GO:0003700);|Cellular Component: nucleus (GO:0005634);|Biological Process: defense response (GO:0006952);|Biological Process: leaf senescence (GO:0010150);|Biological Process: response to chitin (GO:0010200);|Molecular Function: sequence-specific DNA binding (GO:0043565);|Molecular Function: transcription regulatory region DNA binding…	--	--
TRINITY_DN12949_c0_g1_i1_2	0	0.000387542	Down	AAW80680.1	prolamin [Oryza sativa (Indica Group) x Oryza nivara]	P0C5E5|PRO7_ORYSI	Prolamin PPROL 14E OS=Oryza sativa subsp. indica OX=39946 PE=3 SV=1	--	--	--	--	--	Cellular Component: vacuole (GO:0005773);|Cellular Component: aleurone grain (GO:0033095);|Molecular Function: nutrient reservoir activity (GO:0045735);	--	--
TRINITY_DN12949_c0_g2_i1_2	0	8.03e-06	Down	ABL74542.1	prolamin [Oryza sativa Japonica Group]	P20698|PRO28_ORYSJ	Prolamin PPROL 17D OS=Oryza sativa subsp. japonica OX=39947 GN=Os12g0269200 PE=2 SV=2	--	--	--	--	--	Cellular Component: vacuole (GO:0005773);|Cellular Component: aleurone grain (GO:0033095);|Molecular Function: nutrient reservoir activity (GO:0045735);	--	--
TRINITY_DN12957_c0_g1_i1_2	0.477808	0.000697324	Down	XP_008799307.1	lipid phosphate phosphatase 2-like isoform X2 [Phoenix dactylifera]	Q9XI60|LPP2_ARATH	Lipid phosphate phosphatase 2 OS=Arabidopsis thaliana OX=3702 GN=LPP2 PE=2 SV=1	--	--	--	KOG3030	Lipid phosphate phosphatase and related enzymes of the PAP2 family	Molecular Function: acid phosphatase activity (GO:0003993);|Cellular Component: plasma membrane (GO:0005886);|Cellular Component: integral component of plasma membrane (GO:0005887);|Molecular Function: phosphatidate phosphatase activity (GO:0008195);	--	--
TRINITY_DN12959_c0_g1_i4_3	2.3631	0.0207329	Up	XP_010262599.1	PREDICTED: thylakoid lumenal 15 kDa protein 1, chloroplastic [Nelumbo nucifera]	O22160|TL15A_ARATH	Thylakoid lumenal 15 kDa protein 1, chloroplastic OS=Arabidopsis thaliana OX=3702 GN=At2g44920 PE=1 SV=2	--	--	--	--	--	Cellular Component: chloroplast (GO:0009507);|Cellular Component: chloroplast thylakoid (GO:0009534);|Cellular Component: chloroplast thylakoid membrane (GO:0009535);|Cellular Component: chloroplast thylakoid lumen (GO:0009543);|Cellular Component: thylakoid (GO:0009579);|Cellular Component: thylakoid lumen (GO:0031977);	--	--
TRINITY_DN12993_c1_g1_i1_2	0.474036	0.00494162	Down	XP_008813541.1	probable methyltransferase PMT17 isoform X1 [Phoenix dactylifera]	Q9SZX8|PMTH_ARATH	Probable methyltransferase PMT17 OS=Arabidopsis thaliana OX=3702 GN=At4g10440 PE=3 SV=1	--	--	--	--	--	Cellular Component: endosome (GO:0005768);|Cellular Component: vacuolar membrane (GO:0005774);|Cellular Component: endoplasmic reticulum membrane (GO:0005789);|Cellular Component: trans-Golgi network (GO:0005802);|Molecular Function: S-adenosylmethionine-dependent methyltransferase activity (GO:0008757);|Cellular Component: integral component of membrane (GO:0016021);|Biological Process: cell wal…	--	--
TRINITY_DN12996_c0_g1_i2_3	0.33921	0.000572791	Down	XP_011461180.1	PREDICTED: probable pectinesterase/pectinesterase inhibitor 12 [Fragaria vesca subsp. vesca]	O48711|PME12_ARATH	Probable pectinesterase/pectinesterase inhibitor 12 OS=Arabidopsis thaliana OX=3702 GN=PME12 PE=2 SV=1	--	--	--	--	--	Cellular Component: extracellular region (GO:0005576);|Cellular Component: cell wall (GO:0005618);|Biological Process: response to bacterium (GO:0009617);|Molecular Function: pectinesterase activity (GO:0030599);|Biological Process: cell wall modification (GO:0042545);|Molecular Function: aspartyl esterase activity (GO:0045330);|Biological Process: pectin catabolic process (GO:0045490);|Molecular…	--	--
TRINITY_DN13002_c0_g1_i3_1	4.37779	0.000610692	Up	OAY84892.1	HVA22-like protein j [Ananas comosus]	Q8GXE9|HA22J_ARATH	HVA22-like protein j OS=Arabidopsis thaliana OX=3702 GN=HVA22J PE=2 SV=2	--	--	--	KOG1726	HVA22/DP1 gene product-related proteins	--	--	--
TRINITY_DN13006_c0_g1_i2_1	2.2345	0.00136694	Up	XP_019055425.1	PREDICTED: alpha-galactosidase 1 [Nelumbo nucifera]	Q9FT97|AGAL1_ARATH	Alpha-galactosidase 1 OS=Arabidopsis thaliana OX=3702 GN=AGAL1 PE=2 SV=1	nnu:104610143	E3.2.1.22B, galA, rafA	alpha-galactosidase	KOG2366	Alpha-D-galactosidase (melibiase)	Cellular Component: cell wall (GO:0005618);|Biological Process: carbohydrate metabolic process (GO:0005975);|Cellular Component: plant-type cell wall (GO:0009505);|Cellular Component: apoplast (GO:0048046);|Molecular Function: raffinose alpha-galactosidase activity (GO:0052692);|Biological Process: cell wall organization (GO:0071555);	ko00603|ko00561|ko00052|ko00600	Glycosphingolipid biosynthesis - globo series|Glycerolipid metabolism|Galactose metabolism|Sphingolipid metabolism
TRINITY_DN13039_c0_g1_i1_1	0.38165	1.44e-22	Down	XP_009390357.1	PREDICTED: 3-ketoacyl-CoA synthase 6-like [Musa acuminata subsp. malaccensis]	Q9XF43|KCS6_ARATH	3-ketoacyl-CoA synthase 6 OS=Arabidopsis thaliana OX=3702 GN=CUT1 PE=1 SV=1	mus:103976761	KCS	3-ketoacyl-CoA synthase	--	--	Cellular Component: endoplasmic reticulum (GO:0005783);|Cellular Component: endoplasmic reticulum membrane (GO:0005789);|Biological Process: fatty acid biosynthetic process (GO:0006633);|Biological Process: response to cold (GO:0009409);|Biological Process: response to light stimulus (GO:0009416);|Biological Process: unidimensional cell growth (GO:0009826);|Biological Process: wax biosynthetic pr…	ko00062	Fatty acid elongation
TRINITY_DN13049_c0_g1_i1_2	0.380623	0.0114091	Down	KCW66988.1	hypothetical protein EUGRSUZ_F00752 [Eucalyptus grandis]	Q39108|GGR_ARATH	Heterodimeric geranylgeranyl pyrophosphate synthase small subunit, chloroplastic OS=Arabidopsis thaliana OX=3702 GN=GGR PE=1 SV=2	egr:104448224	GGPS	geranylgeranyl diphosphate synthase, type II	KOG0776	Geranylgeranyl pyrophosphate synthase/Polyprenyl synthetase	Cellular Component: chloroplast (GO:0009507);|Cellular Component: chloroplast thylakoid membrane (GO:0009535);|Cellular Component: thylakoid membrane (GO:0042651);|Biological Process: monoterpene biosynthetic process (GO:0043693);|Molecular Function: metal ion binding (GO:0046872);	ko00900	Terpenoid backbone biosynthesis
TRINITY_DN13060_c0_g1_i1_3	6.37433	0.00103759	Up	--	--	--	--	--	--	--	--	--	--	--	--
TRINITY_DN13077_c0_g1_i2_1	5.42405	6.88e-06	Up	--	--	--	--	--	--	--	--	--	--	--	--
TRINITY_DN13103_c0_g1_i1_3	0.456415	3.12e-13	Down	XP_008797508.1	cold-regulated 413 inner membrane protein 1, chloroplastic-like [Phoenix dactylifera]	Q94AL8|CRIM1_ARATH	Cold-regulated 413 inner membrane protein 1, chloroplastic OS=Arabidopsis thaliana OX=3702 GN=COR413IM1 PE=1 SV=1	--	--	--	--	--	Cellular Component: chloroplast (GO:0009507);|Cellular Component: chloroplast thylakoid membrane (GO:0009535);|Biological Process: cold acclimation (GO:0009631);|Biological Process: response to abscisic acid (GO:0009737);|Cellular Component: chloroplast envelope (GO:0009941);|Cellular Component: integral component of chloroplast inner membrane (GO:0031357);|Biological Process: cellular response t…	--	--
TRINITY_DN13161_c0_g1_i2_2	2.1927	0.0345496	Up	XP_019701763.1	PREDICTED: uncharacterized protein LOC105032165 isoform X1 [Elaeis guineensis]	Q9P6J4|YHD6_SCHPO	Uncharacterized protein C1683.06c OS=Schizosaccharomyces pombe (strain 972 / ATCC 24843) OX=284812 GN=SPBC1683.06c PE=3 SV=1	--	--	--	KOG2938	Predicted inosine-uridine preferring nucleoside hydrolase	Cellular Component: nucleus (GO:0005634);|Cellular Component: cytosol (GO:0005829);|Biological Process: purine nucleoside catabolic process (GO:0006152);|Molecular Function: purine nucleosidase activity (GO:0008477);|Biological Process: pyrimidine-containing compound salvage (GO:0008655);|Biological Process: nicotinate nucleotide salvage (GO:0019358);|Biological Process: NAD biosynthesis via nico…	--	--
TRINITY_DN13181_c0_g1_i1_3	3.94059	0.00320773	Up	KYP32675.1	Putative calcium-binding protein CML19 [Cajanus cajan]	Q8RYJ8|CML19_ORYSJ	Putative calcium-binding protein CML19 OS=Oryza sativa subsp. japonica OX=39947 GN=CML19 PE=3 SV=1	--	--	--	KOG0027	Calmodulin and related proteins (EF-Hand superfamily)	Molecular Function: calcium ion binding (GO:0005509);|Cellular Component: nucleus (GO:0005634);|Biological Process: calcium-mediated signaling (GO:0019722);	--	--
TRINITY_DN13212_c0_g1_i3_1	0.495424	0.00550673	Down	OTG15113.1	putative heavy metal transport/detoxification superfamily protein [Helianthus annuus]	Q67ZW1|HIP27_ARATH	Heavy metal-associated isoprenylated plant protein 27 OS=Arabidopsis thaliana OX=3702 GN=HIPP27 PE=1 SV=1	--	--	--	KOG1603	Copper chaperone	Cellular Component: plasma membrane (GO:0005886);|Biological Process: metal ion transport (GO:0030001);|Molecular Function: metal ion binding (GO:0046872);	--	--
TRINITY_DN1322_c0_g1_i1_1	Inf	0.0151898	Up	--	--	--	--	--	--	--	--	--	--	--	--
TRINITY_DN13243_c0_g1_i2_2	0.318481	2.93e-07	Down	XP_010923077.1	PREDICTED: probable zinc metalloprotease EGY2, chloroplastic [Elaeis guineensis]	B8AD72|EGY2_ORYSI	Probable zinc metalloprotease EGY2, chloroplastic OS=Oryza sativa subsp. indica OX=39946 GN=EGY2 PE=3 SV=1	--	--	--	--	--	Molecular Function: metallopeptidase activity (GO:0008237);|Cellular Component: integral component of membrane (GO:0016021);|Cellular Component: chloroplast membrane (GO:0031969);	--	--
TRINITY_DN13253_c0_g2_i2_3	0.425437	0.018471	Down	XP_020697208.1	protein SCO1 homolog 1, mitochondrial isoform X2 [Dendrobium catenatum]	Q8VYP0|SCO11_ARATH	Protein SCO1 homolog 1, mitochondrial OS=Arabidopsis thaliana OX=3702 GN=HCC1 PE=2 SV=1	bdi:100825080	SCO1_2	protein SCO1/2	KOG2792	Putative cytochrome C oxidase assembly protein	Molecular Function: copper ion binding (GO:0005507);|Cellular Component: mitochondrion (GO:0005739);|Cellular Component: mitochondrial inner membrane (GO:0005743);|Biological Process: copper ion transport (GO:0006825);|Biological Process: cellular copper ion homeostasis (GO:0006878);|Biological Process: embryo development ending in seed dormancy (GO:0009793);|Cellular Component: integral componen…	--	--
TRINITY_DN13260_c0_g1_i3_2	3.26943	0.000883621	Up	KMZ60167.1	plant cadmium resistance 2 [Zostera marina]	Q9M815|PCR8_ARATH	Protein PLANT CADMIUM RESISTANCE 8 OS=Arabidopsis thaliana OX=3702 GN=PCR8 PE=1 SV=2	--	--	--	--	--	Cellular Component: plasma membrane (GO:0005886);|Biological Process: response to oxidative stress (GO:0006979);|Cellular Component: integral component of membrane (GO:0016021);	--	--
TRINITY_DN13309_c0_g2_i1_3	0.441957	2.11e-13	Down	AWI62538.1	metallothionein protein type 2a [Persea americana var. drymifolia]	Q39459|MT2_CICAR	Metallothionein-like protein 2 OS=Cicer arietinum OX=3827 PE=3 SV=2	--	--	--	KOG4738	Predicted metallothionein	Molecular Function: metal ion binding (GO:0046872);	--	--
TRINITY_DN13328_c0_g1_i1_2	5.32917	0.00304963	Up	XP_010255900.1	PREDICTED: basic 7S globulin 2-like [Nelumbo nucifera]	P13917|7SB1_SOYBN	Basic 7S globulin OS=Glycine max OX=3847 GN=BG PE=1 SV=2	--	--	--	KOG1339	Aspartyl protease	Molecular Function: aspartic-type endopeptidase activity (GO:0004190);|Biological Process: proteolysis (GO:0006508);|Biological Process: protein catabolic process (GO:0030163);|Molecular Function: identical protein binding (GO:0042802);|Molecular Function: nutrient reservoir activity (GO:0045735);	--	--
TRINITY_DN13398_c0_g3_i1_2	0.253531	4.72e-05	Down	XP_020241794.1	20 kDa chaperonin, chloroplastic [Asparagus officinalis]	O65282|CH20_ARATH	20 kDa chaperonin, chloroplastic OS=Arabidopsis thaliana OX=3702 GN=CPN20 PE=1 SV=2	egr:104438010	groES, HSPE1	chaperonin GroES	KOG1641	Mitochondrial chaperonin	Molecular Function: copper ion binding (GO:0005507);|Molecular Function: ATP binding (GO:0005524);|Cellular Component: mitochondrion (GO:0005739);|Cellular Component: mitochondrial matrix (GO:0005759);|Biological Process: response to cold (GO:0009409);|Cellular Component: chloroplast (GO:0009507);|Cellular Component: chloroplast thylakoid membrane (GO:0009535);|Cellular Component: plastid (GO:000…	--	--
TRINITY_DN13412_c0_g1_i2_1	2.12245	1.03e-11	Up	XP_015892712.1	probable serine/threonine-protein kinase At1g54610 [Ziziphus jujuba]	Q9ZVM9|Y1461_ARATH	Probable serine/threonine-protein kinase At1g54610 OS=Arabidopsis thaliana OX=3702 GN=At1g54610 PE=1 SV=1	egu:105045235	CDK12_13	cyclin-dependent kinase 12/13	KOG0600	Cdc2-related protein kinase	Molecular Function: cyclin-dependent protein serine/threonine kinase activity (GO:0004693);|Molecular Function: ATP binding (GO:0005524);|Cellular Component: nucleus (GO:0005634);|Cellular Component: plasma membrane (GO:0005886);|Biological Process: protein phosphorylation (GO:0006468);	--	--
TRINITY_DN13424_c0_g1_i1_2	0.484792	0.0340547	Down	XP_010942121.1	PREDICTED: uncharacterized protein LOC105060209 [Elaeis guineensis]	--	--	--	--	--	KOG1823	DRIM (Down-regulated in metastasis)-like proteins	--	--	--
TRINITY_DN13429_c0_g1_i1_1	10.2141	0.000368926	Up	XP_010939366.1	PREDICTED: annexin D8 [Elaeis guineensis]	Q94CK4|ANXD8_ARATH	Annexin D8 OS=Arabidopsis thaliana OX=3702 GN=ANNAT8 PE=2 SV=2	--	--	--	KOG0819	Annexin	Molecular Function: calcium ion binding (GO:0005509);|Molecular Function: calcium-dependent phospholipid binding (GO:0005544);|Biological Process: response to heat (GO:0009408);|Biological Process: response to cold (GO:0009409);|Biological Process: response to water deprivation (GO:0009414);|Biological Process: response to salt stress (GO:0009651);	--	--
TRINITY_DN13432_c0_g1_i1_1	2.13931	0.000175754	Up	XP_009388282.1	PREDICTED: benzyl alcohol O-benzoyltransferase [Musa acuminata subsp. malaccensis]	Q8GT20|BEBT_TOBAC	Benzyl alcohol O-benzoyltransferase OS=Nicotiana tabacum OX=4097 GN=HSR201 PE=1 SV=1	mus:103975095	BEBT, AMAT	benzyl alcohol O-benzoyltransferase	--	--	Molecular Function: transferase activity, transferring acyl groups other than amino-acyl groups (GO:0016747);	--	--
TRINITY_DN13433_c0_g1_i2_1	3.01681	2.62e-18	Up	XP_020107194.1	protein TAPETUM DETERMINANT 1-like isoform X2 [Ananas comosus]	--	--	--	--	--	--	--	--	--	--
TRINITY_DN13437_c0_g1_i2_3	5.58955	0.0126216	Up	--	--	--	--	--	--	--	--	--	--	--	--
TRINITY_DN13448_c0_g2_i1_2	0.486389	0.0426202	Down	XP_020088221.1	probable membrane-associated 30 kDa protein, chloroplastic [Ananas comosus]	Q8S0J7|IM30_ORYSJ	Probable membrane-associated 30 kDa protein, chloroplastic OS=Oryza sativa subsp. japonica OX=39947 GN=Os01g0895100 PE=1 SV=1	pda:103706029	pspA	phage shock protein A	--	--	Cellular Component: plastid chromosome (GO:0009508);|Cellular Component: chloroplast thylakoid membrane (GO:0009535);|Cellular Component: chloroplast stroma (GO:0009570);|Cellular Component: chloroplast inner membrane (GO:0009706);|Biological Process: thylakoid membrane organization (GO:0010027);|Biological Process: viral process (GO:0016032);|Biological Process: vesicle organization (GO:0016050);	--	--
TRINITY_DN13468_c0_g1_i1_2	0.427135	0.0229666	Down	OUZ99607.1	Lanthionine synthetase C-like [Macleaya cordata]	Q9FJN7|GCL1_ARATH	LanC-like protein GCL1 OS=Arabidopsis thaliana OX=3702 GN=GCL1 PE=2 SV=1	--	--	--	KOG2787	Lanthionine synthetase C-like protein 1	Molecular Function: catalytic activity (GO:0003824);|Cellular Component: plasma membrane (GO:0005886);|Cellular Component: extrinsic component of membrane (GO:0019898);	--	--
TRINITY_DN13478_c0_g1_i1_3	2.45932	0.00527013	Up	XP_020245594.1	beta-fructofuranosidase, insoluble isoenzyme 3-like [Asparagus officinalis]	Q01IS8|INV3_ORYSI	Beta-fructofuranosidase, insoluble isoenzyme 3 OS=Oryza sativa subsp. indica OX=39946 GN=CIN3 PE=2 SV=2	mus:103987700	E3.2.1.26, sacA	beta-fructofuranosidase	KOG0228	Beta-fructofuranosidase (invertase)	Molecular Function: beta-fructofuranosidase activity (GO:0004564);|Cellular Component: cell wall (GO:0005618);|Biological Process: carbohydrate metabolic process (GO:0005975);|Cellular Component: apoplast (GO:0048046);	ko00500|ko00052	Starch and sucrose metabolism|Galactose metabolism
TRINITY_DN13506_c0_g2_i2_1	0.296594	1.94e-17	Down	XP_010925271.1	PREDICTED: plastidic ATP/ADP-transporter [Elaeis guineensis]	Q39002|TLC1_ARATH	ADP,ATP carrier protein 1, chloroplastic OS=Arabidopsis thaliana OX=3702 GN=AATP1 PE=1 SV=2	egu:105047861	TC.AAA	ATP:ADP antiporter, AAA family	--	--	Molecular Function: ATP:ADP antiporter activity (GO:0005471);|Molecular Function: ATP binding (GO:0005524);|Cellular Component: plastid (GO:0009536);|Cellular Component: chloroplast envelope (GO:0009941);|Cellular Component: membrane (GO:0016020);|Cellular Component: integral component of membrane (GO:0016021);|Cellular Component: chloroplast membrane (GO:0031969);	--	--
TRINITY_DN13519_c0_g1_i1_1	3.3941	0.00215659	Up	OVA06999.1	Multicopper oxidase [Macleaya cordata]	P14133|ASO_CUCSA	L-ascorbate oxidase OS=Cucumis sativus OX=3659 PE=1 SV=1	--	--	--	KOG1263	Multicopper oxidases	Molecular Function: copper ion binding (GO:0005507);|Cellular Component: extracellular region (GO:0005576);|Molecular Function: L-ascorbate oxidase activity (GO:0008447);	--	--
TRINITY_DN13522_c0_g1_i3_2	0.324171	0.000173956	Down	XP_008798830.1	trigger factor-like protein TIG, Chloroplastic isoform X3 [Phoenix dactylifera]	Q8S9L5|TIG_ARATH	Trigger factor-like protein TIG, Chloroplastic OS=Arabidopsis thaliana OX=3702 GN=TIG PE=1 SV=1	--	--	--	--	--	Molecular Function: peptidyl-prolyl cis-trans isomerase activity (GO:0003755);|Cellular Component: chloroplast (GO:0009507);|Cellular Component: chloroplast stroma (GO:0009570);|Cellular Component: chloroplast envelope (GO:0009941);|Biological Process: protein transport (GO:0015031);|Molecular Function: ribosome binding (GO:0043022);|Biological Process: protein unfolding (GO:0043335);|Molecular F…	--	--
TRINITY_DN13550_c0_g2_i1_2	0.307951	0.00204463	Down	KMZ58289.1	Adenine nucleotide alpha hydrolases-like superfamily [Zostera marina]	--	--	--	--	--	--	--	--	--	--
TRINITY_DN13550_c1_g1_i1_1	3.92296	0.0291794	Up	--	--	--	--	--	--	--	--	--	--	--	--
TRINITY_DN13576_c0_g2_i1_2	0.259998	0.031703	Down	XP_010244722.1	PREDICTED: DEAD-box ATP-dependent RNA helicase 1 [Nelumbo nucifera]	--	--	nnu:104588479	DDX51, DBP6	ATP-dependent RNA helicase DDX51/DBP6	--	--	--	--	--
TRINITY_DN13585_c0_g2_i1_2	0.284106	0.0158098	Down	--	--	--	--	--	--	--	--	--	--	--	--
TRINITY_DN13590_c0_g2_i2_1	5.85562	0.00736743	Up	--	--	--	--	--	--	--	--	--	--	--	--
TRINITY_DN13626_c0_g1_i1_2	0.170129	3.9e-06	Down	CDP07225.1	unnamed protein product [Coffea canephora]	O65709|FAO4A_ARATH	Long-chain-alcohol oxidase FAO4A OS=Arabidopsis thaliana OX=3702 GN=FAO4A PE=3 SV=2	egr:104442329	FAO3	long-chain-alcohol oxidase	--	--	Cellular Component: integral component of membrane (GO:0016021);|Molecular Function: long-chain-alcohol oxidase activity (GO:0046577);|Molecular Function: flavin adenine dinucleotide binding (GO:0050660);	--	--
TRINITY_DN13650_c0_g1_i1_1	3.23184	0.000138396	Up	XP_009418323.1	PREDICTED: arginine decarboxylase-like [Musa acuminata subsp. malaccensis]	Q9SNN0|SPE1_ORYSJ	Arginine decarboxylase 1 OS=Oryza sativa subsp. japonica OX=39947 GN=ADC1 PE=1 SV=1	mus:103998556	E4.1.1.19	arginine decarboxylase	--	--	Biological Process: arginine catabolic process (GO:0006527);|Biological Process: spermidine biosynthetic process (GO:0008295);|Molecular Function: arginine decarboxylase activity (GO:0008792);|Biological Process: response to cold (GO:0009409);|Biological Process: putrescine biosynthetic process from arginine (GO:0033388);	ko00330	Arginine and proline metabolism
TRINITY_DN13656_c1_g1_i1_2	0.423575	0.00613722	Down	--	--	--	--	--	--	--	--	--	--	--	--
TRINITY_DN13699_c0_g1_i2_1	0.151465	1.5e-20	Down	AAD16404.1	lectin SCAfet precursor, partial [Hyacinthoides hispanica]	P49329|LEC_ALOAR	Mannose-specific lectin OS=Aloe arborescens OX=45385 PE=1 SV=1	--	--	--	--	--	Molecular Function: mannose binding (GO:0005537);|Cellular Component: extracellular region (GO:0005576);	--	--
TRINITY_DN13711_c0_g1_i6_2	0.369595	0.000263709	Down	XP_026664502.1	uncharacterized protein LOC103717740 isoform X1 [Phoenix dactylifera]	--	--	--	--	--	--	--	--	--	--
TRINITY_DN13712_c0_g1_i1_2	0.360517	2.45e-05	Down	--	--	--	--	--	--	--	--	--	--	--	--
TRINITY_DN13723_c0_g1_i8_3	2.35556	0.0200062	Up	XP_020689885.1	uncharacterized protein LOC110104926 [Dendrobium catenatum]	--	--	--	--	--	--	--	--	--	--
TRINITY_DN13727_c0_g1_i1_1	6.41357	0.0219254	Up	XP_015873933.1	senescence-specific cysteine protease SAG39-like [Ziziphus jujuba]	A2XQE8|SAG39_ORYSI	Senescence-specific cysteine protease SAG39 OS=Oryza sativa subsp. indica OX=39946 GN=OsI_14861 PE=3 SV=1	--	--	--	KOG1543	Cysteine proteinase Cathepsin L	Biological Process: aging (GO:0007568);|Molecular Function: cysteine-type peptidase activity (GO:0008234);|Biological Process: response to ethylene (GO:0009723);|Biological Process: response to abscisic acid (GO:0009737);|Biological Process: response to gibberellin (GO:0009739);|Biological Process: leaf senescence (GO:0010150);|Cellular Component: senescence-associated vacuole (GO:0010282);|Biolo…	--	--
TRINITY_DN1373_c0_g1_i1_3	2.4754	0.0123004	Up	XP_011653250.1	PREDICTED: VQ motif-containing protein 22-like [Cucumis sativus]	Q9LIE6|VQ22_ARATH	VQ motif-containing protein 22 OS=Arabidopsis thaliana OX=3702 GN=VQ22 PE=2 SV=1	--	--	--	--	--	Cellular Component: nucleus (GO:0005634);	--	--
TRINITY_DN13753_c0_g1_i1_2	3.76837	0.00117125	Up	XP_008782759.1	NAC transcription factor 47-like [Phoenix dactylifera]	Q84TD6|NAC47_ARATH	NAC transcription factor 47 OS=Arabidopsis thaliana OX=3702 GN=NAC047 PE=2 SV=1	--	--	--	--	--	Molecular Function: DNA-binding transcription factor activity (GO:0003700);|Cellular Component: nucleus (GO:0005634);|Biological Process: response to flooding (GO:0009413);|Biological Process: embryo development ending in seed dormancy (GO:0009793);|Biological Process: positive regulation of ethylene biosynthetic process (GO:0010365);|Molecular Function: sequence-specific DNA binding (GO:0043565)…	--	--
TRINITY_DN13770_c0_g1_i2_1	4.4469	0.00934825	Up	XP_009419511.1	PREDICTED: CASP-like protein 1D1 [Musa acuminata subsp. malaccensis]	Q1EPG6|CSPL2_MUSAC	CASP-like protein 1D1 OS=Musa acuminata OX=4641 GN=MA4_106O17.52 PE=3 SV=2	--	--	--	--	--	Cellular Component: plasma membrane (GO:0005886);|Cellular Component: integral component of membrane (GO:0016021);	--	--
TRINITY_DN13773_c0_g2_i6_1	14.7205	1.11e-11	Up	ONK79711.1	uncharacterized protein A4U43_C01F9260 [Asparagus officinalis]	P24805|TSJT1_TOBAC	Stem-specific protein TSJT1 OS=Nicotiana tabacum OX=4097 GN=TSJT1 PE=2 SV=1	--	--	--	--	--	--	--	--
TRINITY_DN13776_c0_g1_i2_2	2.1341	6.99e-05	Up	XP_018475868.1	PREDICTED: GPI-anchored protein LORELEI-like [Raphanus sativus]	Q9FKT1|LLG1_ARATH	GPI-anchored protein LLG1 OS=Arabidopsis thaliana OX=3702 GN=LLG1 PE=1 SV=1	--	--	--	--	--	Cellular Component: plasma membrane (GO:0005886);|Cellular Component: anchored component of membrane (GO:0031225);|Biological Process: positive regulation of growth (GO:0045927);|Cellular Component: pollen tube (GO:0090406);	--	--
TRINITY_DN13781_c0_g1_i1_3	2.75973	0.00814817	Up	--	--	--	--	--	--	--	--	--	--	--	--
TRINITY_DN13830_c0_g1_i3_2	3.1126	0.00391867	Up	XP_008799287.1	CASP-like protein 1E1 [Phoenix dactylifera]	A7NW78|CSPL5_VITVI	CASP-like protein 1E2 OS=Vitis vinifera OX=29760 GN=VIT_05s0020g01820 PE=2 SV=1	--	--	--	--	--	Cellular Component: plasma membrane (GO:0005886);|Cellular Component: integral component of membrane (GO:0016021);|Molecular Function: 4 iron, 4 sulfur cluster binding (GO:0051539);	--	--
TRINITY_DN13850_c1_g1_i1_3	2.33166	0.00124657	Up	ONK59842.1	uncharacterized protein A4U43_C08F11520 [Asparagus officinalis]	Q8L5U0|CSN4_ARATH	COP9 signalosome complex subunit 4 OS=Arabidopsis thaliana OX=3702 GN=CSN4 PE=1 SV=2	egu:105060973	COPS4, CSN4	COP9 signalosome complex subunit 4	KOG1497	COP9 signalosome, subunit CSN4	Biological Process: protein deneddylation (GO:0000338);|Cellular Component: cytosol (GO:0005829);|Biological Process: multicellular organism development (GO:0007275);|Cellular Component: COP9 signalosome (GO:0008180);|Biological Process: red, far-red light phototransduction (GO:0009585);|Biological Process: positive regulation of G2/M transition of mitotic cell cycle (GO:0010971);	--	--
TRINITY_DN13857_c0_g1_i1_2	0.422387	0.000196921	Down	XP_010257368.1	PREDICTED: myb-related protein 306-like [Nelumbo nucifera]	P81392|MYB06_ANTMA	Myb-related protein 306 OS=Antirrhinum majus OX=4151 GN=MYB306 PE=2 SV=1	nnu:104597487	MYBP	transcription factor MYB, plant	KOG0048	Transcription factor, Myb superfamily	Molecular Function: DNA binding (GO:0003677);|Cellular Component: nucleus (GO:0005634);	--	--
TRINITY_DN13868_c0_g1_i1_2	4.47507	0.000194069	Up	ANY58169.1	CYP719A22 [synthetic construct]	Q948Y1|C719A_COPJA	(S)-canadine synthase OS=Coptis japonica OX=3442 GN=CYP719A1 PE=1 SV=1	--	--	--	KOG0156	Cytochrome P450 CYP2 subfamily	Molecular Function: monooxygenase activity (GO:0004497);|Molecular Function: iron ion binding (GO:0005506);|Cellular Component: endoplasmic reticulum membrane (GO:0005789);|Cellular Component: integral component of membrane (GO:0016021);|Molecular Function: heme binding (GO:0020037);|Cellular Component: organelle membrane (GO:0031090);|Biological Process: isoquinoline alkaloid biosynthetic proces…	--	--
TRINITY_DN13870_c0_g1_i13_1	0.431709	0.00776388	Down	XP_008784617.1	uncharacterized calcium-binding protein At1g02270 [Phoenix dactylifera]	O81916|YC22_ARATH	Uncharacterized calcium-binding protein At1g02270 OS=Arabidopsis thaliana OX=3702 GN=At1g02270 PE=2 SV=2	--	--	--	KOG2338	Transcriptional effector CCR4-related protein	Molecular Function: calcium ion binding (GO:0005509);|Cellular Component: nucleus (GO:0005634);|Biological Process: response to cold (GO:0009409);|Cellular Component: integral component of membrane (GO:0016021);	--	--
TRINITY_DN13892_c0_g2_i3_2	0.122058	0.0176827	Down	--	--	--	--	--	--	--	--	--	--	--	--
TRINITY_DN13920_c0_g1_i3_2	0.417067	0.00487148	Down	XP_008812449.1	8-hydroxygeraniol dehydrogenase-like [Phoenix dactylifera]	Q6V4H0|10HGO_CATRO	8-hydroxygeraniol dehydrogenase OS=Catharanthus roseus OX=4058 GN=10HGO PE=1 SV=1	pda:103721082	E1.1.1.195	cinnamyl-alcohol dehydrogenase	KOG0023	Alcohol dehydrogenase, class V	Molecular Function: zinc ion binding (GO:0008270);|Molecular Function: 8-hydroxygeraniol dehydrogenase activity (GO:0102311);	ko00940	Phenylpropanoid biosynthesis
TRINITY_DN13967_c0_g1_i1_1	0.374907	0.00511616	Down	XP_010943102.1	PREDICTED: probable sulfate transporter 3.3 isoform X1 [Elaeis guineensis]	Q9SXS2|SUT33_ARATH	Probable sulfate transporter 3.3 OS=Arabidopsis thaliana OX=3702 GN=SULTR3;3 PE=2 SV=2	egu:105060923	SULTR3	sulfate transporter 3	KOG0236	Sulfate/bicarbonate/oxalate exchanger SAT-1 and related transporters (SLC26 family)	Molecular Function: secondary active sulfate transmembrane transporter activity (GO:0008271);|Molecular Function: sulfate transmembrane transporter activity (GO:0015116);|Molecular Function: symporter activity (GO:0015293);|Molecular Function: anion:anion antiporter activity (GO:0015301);|Cellular Component: integral component of membrane (GO:0016021);	--	--
TRINITY_DN13986_c0_g2_i2_2	0.275507	0.000283584	Down	XP_026658058.1	cellulose synthase-like protein H2 [Phoenix dactylifera]	Q7XUU0|CSLH3_ORYSJ	Putative cellulose synthase-like protein H3 OS=Oryza sativa subsp. japonica OX=39947 GN=CSLH3 PE=3 SV=3	--	--	--	--	--	Cellular Component: Golgi membrane (GO:0000139);|Cellular Component: Golgi apparatus (GO:0005794);|Cellular Component: trans-Golgi network (GO:0005802);|Cellular Component: plasma membrane (GO:0005886);|Biological Process: plant-type primary cell wall biogenesis (GO:0009833);|Cellular Component: integral component of membrane (GO:0016021);|Molecular Function: cellulose synthase activity (GO:00167…	--	--
TRINITY_DN13989_c0_g1_i1_3	3.18038	0.0213119	Up	ERN09395.1	hypothetical protein AMTR_s00029p00039860 [Amborella trichopoda]	P49329|LEC_ALOAR	Mannose-specific lectin OS=Aloe arborescens OX=45385 PE=1 SV=1	--	--	--	--	--	Molecular Function: mannose binding (GO:0005537);|Cellular Component: extracellular region (GO:0005576);	--	--
TRINITY_DN13998_c0_g1_i5_2	0.195681	3.59e-22	Down	ABE01413.1	chalcone synthase [Anthurium andraeanum]	Q9ZRR8|CHS1_CASGL	Chalcone synthase OS=Casuarina glauca OX=3522 GN=CHS1 PE=2 SV=1	nnu:104602160	CHS	chalcone synthase	--	--	Biological Process: flavonoid biosynthetic process (GO:0009813);|Molecular Function: naringenin-chalcone synthase activity (GO:0016210);	ko00941	Flavonoid biosynthesis
TRINITY_DN14002_c0_g2_i2_3	2.15089	0.00744657	Up	--	--	--	--	--	--	--	--	--	--	--	--
TRINITY_DN14012_c0_g1_i1_2	0.333573	7.23e-07	Down	XP_021275241.1	alpha-galactosidase-like [Herrania umbratica]	Q8RX86|AGAL2_ARATH	Alpha-galactosidase 2 OS=Arabidopsis thaliana OX=3702 GN=AGAL2 PE=1 SV=1	tcc:TCM_027241	E3.2.1.22B, galA, rafA	alpha-galactosidase	KOG2366	Alpha-D-galactosidase (melibiase)	Molecular Function: alpha-galactosidase activity (GO:0004557);|Biological Process: carbohydrate metabolic process (GO:0005975);|Cellular Component: plant-type cell wall (GO:0009505);|Biological Process: response to fungus (GO:0009620);|Biological Process: positive regulation of flower development (GO:0009911);|Biological Process: leaf morphogenesis (GO:0009965);|Cellular Component: apoplast (GO:0…	ko00603|ko00561|ko00052|ko00600	Glycosphingolipid biosynthesis - globo series|Glycerolipid metabolism|Galactose metabolism|Sphingolipid metabolism
TRINITY_DN14012_c0_g1_i4_3	0.492923	0.027739	Down	XP_006474880.1	uncharacterized protein LOC102629461 isoform X5 [Citrus sinensis]	P40991|NOP2_YEAST	25S rRNA (cytosine(2870)-C(5))-methyltransferase OS=Saccharomyces cerevisiae (strain ATCC 204508 / S288c) OX=559292 GN=NOP2 PE=1 SV=1	cit:102629461	rsmB, sun	16S rRNA (cytosine967-C5)-methyltransferase	KOG1122	tRNA and rRNA cytosine-C5-methylase (nucleolar protein NOL1/NOP2)	Biological Process: maturation of LSU-rRNA from tricistronic rRNA transcript (SSU-rRNA, 5.8S rRNA, LSU-rRNA) (GO:0000463);|Molecular Function: RNA binding (GO:0003723);|Cellular Component: nucleoplasm (GO:0005654);|Cellular Component: nucleolus (GO:0005730);|Molecular Function: rRNA (cytosine-C5-)-methyltransferase activity (GO:0009383);|Biological Process: rRNA methylation (GO:0031167);|Biologic…	--	--
TRINITY_DN14031_c0_g1_i10_2	0.486865	0.00122663	Down	XP_026664551.1	probable peptidyl-tRNA hydrolase 2 isoform X1 [Phoenix dactylifera]	P34222|PTH2_YEAST	Peptidyl-tRNA hydrolase 2 OS=Saccharomyces cerevisiae (strain ATCC 204508 / S288c) OX=559292 GN=PTH2 PE=1 SV=2	pda:103717866	NUP35, NUP53	nuclear pore complex protein Nup53	KOG3282	Uncharacterized conserved protein	Molecular Function: aminoacyl-tRNA hydrolase activity (GO:0004045);|Cellular Component: cytoplasm (GO:0005737);|Cellular Component: cytosol (GO:0005829);|Biological Process: negative regulation of proteasomal ubiquitin-dependent protein catabolic process (GO:0032435);	ko03013	RNA transport
TRINITY_DN1406_c0_g1_i1_1	2.96297	0.0281545	Up	AAX43693.1	vimentin, partial [synthetic construct]	--	--	--	--	--	--	--	--	--	--
TRINITY_DN14083_c0_g2_i3_3	0.407426	0.0209168	Down	XP_010919789.2	PREDICTED: phospho-2-dehydro-3-deoxyheptonate aldolase 2, chloroplastic [Elaeis guineensis]	Q75W16|AROG_ORYSJ	Phospho-2-dehydro-3-deoxyheptonate aldolase 2, chloroplastic OS=Oryza sativa subsp. japonica OX=39947 GN=DAHPS2 PE=2 SV=1	egu:105043788	E2.5.1.54, aroF, aroG, aroH	3-deoxy-7-phosphoheptulonate synthase	--	--	Molecular Function: 3-deoxy-7-phosphoheptulonate synthase activity (GO:0003849);|Biological Process: aromatic amino acid family biosynthetic process (GO:0009073);|Biological Process: chorismate biosynthetic process (GO:0009423);|Cellular Component: chloroplast (GO:0009507);	ko01230|ko02024|ko00400	Biosynthesis of amino acids|Quorum sensing|Phenylalanine, tyrosine and tryptophan biosynthesis
TRINITY_DN14086_c0_g1_i2_1	2.24579	0.00217785	Up	--	--	--	--	--	--	--	--	--	--	--	--
TRINITY_DN14106_c0_g1_i1_2	0	0.000121946	Down	AEF98125.1	cytochrome c oxidase subunit I, partial (mitochondrion) [Lingulodinium polyedra]	P60621|COX1_RAPSA	Cytochrome c oxidase subunit 1 OS=Raphanus sativus OX=3726 GN=COX1 PE=3 SV=1	ppp:PhpafMp01	COX1	cytochrome c oxidase subunit 1	KOG4769	Cytochrome c oxidase, subunit I	Molecular Function: cytochrome-c oxidase activity (GO:0004129);|Cellular Component: mitochondrial inner membrane (GO:0005743);|Cellular Component: plasma membrane (GO:0005886);|Biological Process: oxidative phosphorylation (GO:0006119);|Biological Process: aerobic respiration (GO:0009060);|Biological Process: electron transport coupled proton transport (GO:0015990);|Cellular Component: integral c…	ko00190	Oxidative phosphorylation
TRINITY_DN14107_c0_g1_i5_1	2.10148	0.0252952	Up	XP_010916909.1	PREDICTED: uncharacterized protein LOC105041640 [Elaeis guineensis]	Q5B5X8|EXGA_EMENI	Probable glucan 1,3-beta-glucosidase A OS=Emericella nidulans (strain FGSC A4 / ATCC 38163 / CBS 112.46 / NRRL 194 / M139) OX=227321 GN=exgA PE=3 SV=2	--	--	--	--	--	Molecular Function: glucan exo-1,3-beta-glucosidase activity (GO:0004338);|Cellular Component: extracellular region (GO:0005576);|Biological Process: cellular glucan metabolic process (GO:0006073);|Biological Process: glucan catabolic process (GO:0009251);|Cellular Component: cell surface (GO:0009986);|Molecular Function: metal ion binding (GO:0046872);|Biological Process: cell wall organization …	--	--
TRINITY_DN14120_c0_g1_i1_1	0.404481	0.0113365	Down	--	--	--	--	--	--	--	--	--	--	--	--
TRINITY_DN14126_c0_g1_i2_1	3.08184	0.012665	Up	XP_010654915.1	PREDICTED: probable disease resistance protein At1g12280 [Vitis vinifera]	Q9C8T9|DRL19_ARATH	Putative disease resistance protein At1g63350 OS=Arabidopsis thaliana OX=3702 GN=At1g63350 PE=3 SV=1	--	--	--	KOG4658	Apoptotic ATPase	--	--	--
TRINITY_DN14132_c0_g1_i1_3	0.357096	0.0332816	Down	--	--	--	--	--	--	--	--	--	--	--	--
TRINITY_DN14152_c0_g1_i1_1	3.02518	0.000457167	Up	XP_010925429.1	PREDICTED: putative transcription factor bHLH041 isoform X1 [Elaeis guineensis]	Q9LTS4|BH041_ARATH	Putative transcription factor bHLH041 OS=Arabidopsis thaliana OX=3702 GN=BHLH41 PE=3 SV=1	--	--	--	--	--	Molecular Function: DNA binding (GO:0003677);|Molecular Function: DNA-binding transcription factor activity (GO:0003700);|Cellular Component: nucleus (GO:0005634);|Biological Process: regulation of transcription, DNA-templated (GO:0006355);|Biological Process: response to chitin (GO:0010200);|Molecular Function: protein dimerization activity (GO:0046983);	--	--
TRINITY_DN14165_c0_g2_i1_3	13.1066	0.0167859	Up	--	--	--	--	--	--	--	--	--	--	--	--
TRINITY_DN14178_c0_g1_i2_3	2.38815	0.00890425	Up	XP_008807202.1	tryptamine 5-hydroxylase-like [Phoenix dactylifera]	Q2QUC5|C71P1_ORYSJ	Tryptamine 5-hydroxylase OS=Oryza sativa subsp. japonica OX=39947 GN=CYP71P1 PE=1 SV=1	--	--	--	KOG0156	Cytochrome P450 CYP2 subfamily	Molecular Function: monooxygenase activity (GO:0004497);|Molecular Function: iron ion binding (GO:0005506);|Cellular Component: endoplasmic reticulum membrane (GO:0005789);|Biological Process: serotonin biosynthetic process from tryptophan (GO:0006587);|Biological Process: defense response (GO:0006952);|Cellular Component: membrane (GO:0016020);|Cellular Component: integral component of membrane …	--	--
TRINITY_DN14182_c0_g1_i4_3	0.287135	4.31e-06	Down	XP_008799908.1	nodulation receptor kinase-like [Phoenix dactylifera]	Q8L4H4|NORK_MEDTR	Nodulation receptor kinase OS=Medicago truncatula OX=3880 GN=NORK PE=1 SV=2	--	--	--	--	--	Molecular Function: protein kinase activity (GO:0004672);|Molecular Function: protein serine/threonine kinase activity (GO:0004674);|Molecular Function: ATP binding (GO:0005524);|Biological Process: nodulation (GO:0009877);|Cellular Component: integral component of membrane (GO:0016021);|Biological Process: protein autophosphorylation (GO:0046777);	--	--
TRINITY_DN1418_c0_g1_i1_2	0.134464	0.0286233	Down	XP_017702176.1	probable pectate lyase 5 [Phoenix dactylifera]	Q9SCP2|PLY12_ARATH	Probable pectate lyase 12 OS=Arabidopsis thaliana OX=3702 GN=At3g53190 PE=2 SV=2	pda:103723301	pel	pectate lyase	--	--	Molecular Function: pectate lyase activity (GO:0030570);|Cellular Component: anchored component of membrane (GO:0031225);|Biological Process: pectin catabolic process (GO:0045490);|Molecular Function: metal ion binding (GO:0046872);	ko00040|ko02024	Pentose and glucuronate interconversions|Quorum sensing
TRINITY_DN14195_c0_g3_i1_3	2.30937	6.76e-05	Up	XP_010925274.1	PREDICTED: protein argonaute PNH1-like [Elaeis guineensis]	Q69VD5|PNH1_ORYSJ	Protein argonaute PNH1 OS=Oryza sativa subsp. japonica OX=39947 GN=PHN1 PE=2 SV=1	egu:105047864	ELF2C, AGO	eukaryotic translation initiation factor 2C	KOG1041	Translation initiation factor 2C (eIF-2C) and related proteins	Molecular Function: translation initiation factor activity (GO:0003743);|Cellular Component: cytoplasm (GO:0005737);|Biological Process: stem cell population maintenance (GO:0019827);|Biological Process: gene silencing by RNA (GO:0031047);|Biological Process: leaf development (GO:0048366);	--	--
TRINITY_DN14199_c0_g1_i1_3	2.50506	0.0102866	Up	XP_008802756.1	uncharacterized protein LOC103716509 [Phoenix dactylifera]	Q7Y0E8|NRX11_ORYSJ	Probable nucleoredoxin 1-1 OS=Oryza sativa subsp. japonica OX=39947 GN=Os03g0405500 PE=2 SV=1	--	--	--	--	--	Cellular Component: cell (GO:0005623);|Biological Process: cell redox homeostasis (GO:0045454);|Molecular Function: protein-disulfide reductase activity (GO:0047134);	--	--
TRINITY_DN14218_c0_g1_i5_2	0.391356	1.49e-08	Down	XP_008788049.1	uncharacterized protein LOC103705917 [Phoenix dactylifera]	--	--	--	--	--	--	--	--	--	--
TRINITY_DN14230_c0_g1_i2_3	0.446107	1.91e-09	Down	XP_019706788.1	PREDICTED: strigolactone esterase D14-like [Elaeis guineensis]	Q9SQR3|D14_ARATH	Strigolactone esterase D14 OS=Arabidopsis thaliana OX=3702 GN=D14 PE=1 SV=1	--	--	--	--	--	Cellular Component: nucleus (GO:0005634);|Cellular Component: cytoplasm (GO:0005737);|Biological Process: secondary shoot formation (GO:0010223);|Molecular Function: hydrolase activity (GO:0016787);|Biological Process: strigolactone biosynthetic process (GO:1901601);|Biological Process: cellular response to strigolactone (GO:1902348);	--	--
TRINITY_DN14244_c0_g1_i1_1	8.41335	0.0470598	Up	--	--	--	--	--	--	--	--	--	--	--	--
TRINITY_DN14244_c0_g1_i1_3	3.16719	0.00927362	Up	XP_010937143.1	PREDICTED: glutathione S-transferase U10-like [Elaeis guineensis]	Q9CA57|GSTUA_ARATH	Glutathione S-transferase U10 OS=Arabidopsis thaliana OX=3702 GN=GSTU10 PE=2 SV=1	--	--	--	KOG0406	Glutathione S-transferase	Molecular Function: glutathione transferase activity (GO:0004364);|Cellular Component: cytoplasm (GO:0005737);|Cellular Component: cytosol (GO:0005829);|Biological Process: glutathione metabolic process (GO:0006749);|Biological Process: toxin catabolic process (GO:0009407);	--	--
TRINITY_DN14245_c0_g1_i5_2	3.03415	0.000768875	Up	KYP59053.1	hypothetical protein KK1_014480 [Cajanus cajan]	--	--	--	--	--	--	--	--	--	--
TRINITY_DN14255_c0_g3_i1_1	2.23427	0.00714012	Up	--	--	--	--	--	--	--	--	--	--	--	--
TRINITY_DN14273_c0_g1_i1_2	2.8893	0.0476458	Up	XP_010910213.1	PREDICTED: phytosulfokine receptor 1-like [Elaeis guineensis]	Q8LPB4|PSKR1_DAUCA	Phytosulfokine receptor 1 OS=Daucus carota OX=4039 GN=PSKR PE=1 SV=1	--	--	--	--	--	Molecular Function: protein serine/threonine kinase activity (GO:0004674);|Molecular Function: ATP binding (GO:0005524);|Cellular Component: plasma membrane (GO:0005886);|Cellular Component: integral component of membrane (GO:0016021);	--	--
TRINITY_DN14281_c0_g1_i8_1	5.01133	0.000621706	Up	XP_020259067.1	sulfate transporter 3.1-like [Asparagus officinalis]	--	--	--	--	--	--	--	--	--	--
TRINITY_DN14287_c0_g1_i1_1	2.79001	0.000146652	Up	XP_010261927.1	PREDICTED: proline dehydrogenase 2, mitochondrial-like [Nelumbo nucifera]	Q6NKX1|PROD2_ARATH	Proline dehydrogenase 2, mitochondrial OS=Arabidopsis thaliana OX=3702 GN=POX2 PE=2 SV=1	nnu:104600582	PRODH	proline dehydrogenase	KOG0186	Proline oxidase	Molecular Function: proline dehydrogenase activity (GO:0004657);|Cellular Component: mitochondrion (GO:0005739);|Biological Process: proline catabolic process (GO:0006562);|Biological Process: response to osmotic stress (GO:0006970);|Biological Process: response to water deprivation (GO:0009414);|Biological Process: proline catabolic process to glutamate (GO:0010133);|Molecular Function: FAD bind…	ko00330	Arginine and proline metabolism
TRINITY_DN14330_c0_g2_i2_3	0.320945	0.0325891	Down	--	--	--	--	--	--	--	--	--	--	--	--
TRINITY_DN14332_c0_g1_i2_3	6.79507	1.66e-06	Up	OAY64754.1	Aspartic proteinase Asp1 [Ananas comosus]	Q0IU52|ASP1_ORYSJ	Aspartic proteinase Asp1 OS=Oryza sativa subsp. japonica OX=39947 GN=ASP1 PE=2 SV=1	--	--	--	KOG1339	Aspartyl protease	Molecular Function: aspartic-type endopeptidase activity (GO:0004190);|Biological Process: proteolysis (GO:0006508);|Biological Process: protein catabolic process (GO:0030163);	--	--
TRINITY_DN14337_c1_g1_i1_1	3.97406	0.0264068	Up	XP_010942132.1	PREDICTED: acidic mammalian chitinase-like [Elaeis guineensis]	O81862|CHIC_ARATH	Class V chitinase OS=Arabidopsis thaliana OX=3702 GN=ChiC PE=1 SV=1	egu:105060220	E3.2.1.14	chitinase	KOG2806	Chitinase	Biological Process: polysaccharide catabolic process (GO:0000272);|Molecular Function: chitinase activity (GO:0004568);|Cellular Component: extracellular region (GO:0005576);|Cellular Component: cell wall (GO:0005618);|Biological Process: chitin catabolic process (GO:0006032);|Molecular Function: chitin binding (GO:0008061);|Molecular Function: endochitinase activity (GO:0008843);|Biological Proc…	ko00520	Amino sugar and nucleotide sugar metabolism
TRINITY_DN14388_c0_g2_i1_2	2.3067	1.92e-06	Up	XP_010933825.1	PREDICTED: calcium-binding protein KIC-like [Elaeis guineensis]	Q9ZPX9|KIC_ARATH	Calcium-binding protein KIC OS=Arabidopsis thaliana OX=3702 GN=KIC PE=1 SV=2	--	--	--	KOG0028	Ca2+-binding protein (centrin/caltractin), EF-Hand superfamily protein	Molecular Function: calcium ion binding (GO:0005509);|Biological Process: trichome branching (GO:0010091);	--	--
TRINITY_DN14390_c0_g1_i43_3	0.439664	0.000111396	Down	XP_011041651.1	PREDICTED: phosphoglucomutase, chloroplastic-like [Populus euphratica]	Q9M4G5|PGMP_SOLTU	Phosphoglucomutase, chloroplastic OS=Solanum tuberosum OX=4113 GN=PGMP PE=2 SV=1	nnu:104608353	pgm	phosphoglucomutase	KOG0625	Phosphoglucomutase	Molecular Function: magnesium ion binding (GO:0000287);|Molecular Function: phosphoglucomutase activity (GO:0004614);|Biological Process: glucose metabolic process (GO:0006006);|Cellular Component: chloroplast (GO:0009507);	ko00052|ko00521|ko00230|ko00520|ko00030|ko00500|ko00010	Galactose metabolism|Streptomycin biosynthesis|Purine metabolism|Amino sugar and nucleotide sugar metabolism|Pentose phosphate pathway|Starch and sucrose metabolism|Glycolysis / Gluconeogenesis
TRINITY_DN14397_c0_g1_i2_2	4.58131	0.0106976	Up	--	--	--	--	--	--	--	--	--	--	--	--
TRINITY_DN14435_c0_g1_i1_2	0.391027	0.00612049	Down	XP_009380461.2	PREDICTED: nudix hydrolase 8-like [Musa acuminata subsp. malaccensis]	Q8L7W2|NUDT8_ARATH	Nudix hydrolase 8 OS=Arabidopsis thaliana OX=3702 GN=NUDT8 PE=2 SV=2	--	--	--	KOG0648	Predicted NUDIX hydrolase FGF-2 and related proteins	Cellular Component: cytosol (GO:0005829);|Biological Process: response to wounding (GO:0009611);|Molecular Function: NADH pyrophosphatase activity (GO:0035529);|Molecular Function: metal ion binding (GO:0046872);|Molecular Function: ADP-ribose diphosphatase activity (GO:0047631);|Molecular Function: NAD binding (GO:0051287);	--	--
TRINITY_DN14441_c0_g1_i1_3	5.09072	0.0312407	Up	--	--	--	--	--	--	--	--	--	--	--	--
TRINITY_DN14441_c0_g1_i2_2	11.7185	8.47e-05	Up	XP_009383385.1	PREDICTED: polygalacturonase-like [Musa acuminata subsp. malaccensis]	P48979|PGLR_PRUPE	Polygalacturonase OS=Prunus persica OX=3760 PE=2 SV=1	mus:103971152	E3.2.1.15	polygalacturonase	--	--	Molecular Function: polygalacturonase activity (GO:0004650);|Cellular Component: extracellular region (GO:0005576);|Cellular Component: cell wall (GO:0005618);|Biological Process: carbohydrate metabolic process (GO:0005975);|Biological Process: fruit ripening (GO:0009835);|Biological Process: cell wall organization (GO:0071555);	ko00040|ko00500	Pentose and glucuronate interconversions|Starch and sucrose metabolism
TRINITY_DN14447_c0_g1_i5_1	3.90377	0.00379992	Up	XP_021296612.1	uncharacterized protein LOC110425865 [Herrania umbratica]	--	--	pda:103695492	IST1	vacuolar protein sorting-associated protein IST1	KOG2027	Spindle pole body protein	--	ko04144	Endocytosis
TRINITY_DN14453_c0_g1_i1_1	0.19972	1.06e-07	Down	BAN33746.1	cysteine protease a2 [Symplocarpus renifolius]	Q9LT77|RDL2_ARATH	Probable cysteine protease RDL2 OS=Arabidopsis thaliana OX=3702 GN=RDL2 PE=2 SV=1	--	--	--	KOG1543	Cysteine proteinase Cathepsin L	Molecular Function: cysteine-type endopeptidase activity (GO:0004197);|Cellular Component: extracellular space (GO:0005615);|Cellular Component: lysosome (GO:0005764);|Cellular Component: cytosol (GO:0005829);|Biological Process: proteolysis involved in cellular protein catabolic process (GO:0051603);	--	--
TRINITY_DN14473_c0_g1_i3_3	0.22106	9.77e-20	Down	XP_009401275.1	PREDICTED: protein NRT1/ PTR FAMILY 3.1 [Musa acuminata subsp. malaccensis]	Q9SX20|PTR18_ARATH	Protein NRT1/ PTR FAMILY 3.1 OS=Arabidopsis thaliana OX=3702 GN=NPF3.1 PE=2 SV=1	--	--	--	KOG1237	H+/oligopeptide symporter	Cellular Component: plasma membrane (GO:0005886);|Biological Process: gibberellic acid homeostasis (GO:0010336);|Molecular Function: peptide:proton symporter activity (GO:0015333);|Cellular Component: integral component of membrane (GO:0016021);|Molecular Function: oligopeptide transmembrane transporter activity (GO:0035673);|Biological Process: nitrate assimilation (GO:0042128);|Cellular Compone…	--	--
TRINITY_DN14489_c0_g1_i1_3	0.383495	0.00222766	Down	XP_010925466.1	PREDICTED: cytochrome P450 711A1 [Elaeis guineensis]	B9DFU2|MAX1_ARATH	Cytochrome P450 711A1 OS=Arabidopsis thaliana OX=3702 GN=CYP711A1 PE=2 SV=1	--	--	--	KOG0158	Cytochrome P450 CYP3/CYP5/CYP6/CYP9 subfamilies	Molecular Function: monooxygenase activity (GO:0004497);|Molecular Function: iron ion binding (GO:0005506);|Biological Process: auxin polar transport (GO:0009926);|Biological Process: regulation of meristem structural organization (GO:0009934);|Biological Process: positive regulation of flavonoid biosynthetic process (GO:0009963);|Biological Process: secondary shoot formation (GO:0010223);|Cellul…	--	--
TRINITY_DN14492_c2_g1_i3_1	9.19606	4.49e-10	Up	XP_009401012.1	PREDICTED: uncharacterized protein LOC103985121 [Musa acuminata subsp. malaccensis]	O80763|NRX1_ARATH	Probable nucleoredoxin 1 OS=Arabidopsis thaliana OX=3702 GN=At1g60420 PE=1 SV=1	--	--	--	--	--	Cellular Component: cytosol (GO:0005829);|Biological Process: pollen tube growth (GO:0009860);|Biological Process: pollen tube guidance (GO:0010183);|Biological Process: cell redox homeostasis (GO:0045454);|Biological Process: response to cadmium ion (GO:0046686);|Molecular Function: protein-disulfide reductase activity (GO:0047134);|Biological Process: regulation of pollen tube growth (GO:008009…	--	--
TRINITY_DN14493_c0_g1_i1_3	0.299958	0.000780962	Down	XP_019155850.1	PREDICTED: probable isoaspartyl peptidase/L-asparaginase 2 [Ipomoea nil]	Q8GXG1|ASPGB_ARATH	Probable isoaspartyl peptidase/L-asparaginase 2 OS=Arabidopsis thaliana OX=3702 GN=At3g16150 PE=2 SV=2	nnu:104588131	iaaA, ASRGL1	beta-aspartyl-peptidase (threonine type)	KOG1592	Asparaginase	Molecular Function: asparaginase activity (GO:0004067);|Cellular Component: cytoplasm (GO:0005737);|Molecular Function: beta-aspartyl-peptidase activity (GO:0008798);|Molecular Function: hydrolase activity (GO:0016787);|Biological Process: asparagine catabolic process via L-aspartate (GO:0033345);|Biological Process: protein maturation (GO:0051604);	--	--
TRINITY_DN14504_c0_g1_i1_2	5.36411	0.0118413	Up	XP_009393009.1	PREDICTED: allene oxide synthase 2-like [Musa acuminata subsp. malaccensis]	Q9LLB0|AOS2_SOLLC	Allene oxide synthase 2, chloroplastic OS=Solanum lycopersicum OX=4081 GN=AOS2 PE=1 SV=1	mus:103978804	AOS	hydroperoxide dehydratase	--	--	Molecular Function: monooxygenase activity (GO:0004497);|Molecular Function: iron ion binding (GO:0005506);|Biological Process: defense response (GO:0006952);|Cellular Component: chloroplast thylakoid membrane (GO:0009535);|Biological Process: jasmonic acid biosynthetic process (GO:0009695);|Cellular Component: chloroplast inner membrane (GO:0009706);|Cellular Component: chloroplast envelope (GO:…	ko00592	alpha-Linolenic acid metabolism
TRINITY_DN14513_c0_g5_i4_1	4.71082	0.000137224	Up	--	--	--	--	--	--	--	--	--	--	--	--
TRINITY_DN14521_c0_g1_i1_3	4.15283	0.0229594	Up	EXB95382.1	hypothetical protein L484_014355 [Morus notabilis]	Q8LBB7|LOG5_ARATH	Cytokinin riboside 5'-monophosphate phosphoribohydrolase LOG5 OS=Arabidopsis thaliana OX=3702 GN=LOG5 PE=1 SV=1	--	--	--	--	--	Cellular Component: nucleus (GO:0005634);|Cellular Component: cytosol (GO:0005829);|Biological Process: cytokinin biosynthetic process (GO:0009691);|Molecular Function: hydrolase activity, hydrolyzing N-glycosyl compounds (GO:0016799);	--	--
TRINITY_DN14544_c0_g1_i1_3	0.474301	0.0498494	Down	XP_010908836.1	PREDICTED: filament-like plant protein 4 [Elaeis guineensis]	Q0WSY2|FPP4_ARATH	Filament-like plant protein 4 OS=Arabidopsis thaliana OX=3702 GN=FPP4 PE=1 SV=1	--	--	--	--	--	Cellular Component: plasma membrane (GO:0005886);|Molecular Function: microtubule binding (GO:0008017);|Biological Process: trichome morphogenesis (GO:0010090);|Biological Process: microtubule polymerization (GO:0046785);	--	--
TRINITY_DN14590_c0_g1_i2_3	2.68471	0.0270304	Up	ERN04793.1	hypothetical protein AMTR_s00140p00093980 [Amborella trichopoda]	P83880|AMP1_PINMO	Antimicrobial peptide 1 OS=Pinus monticola OX=3345 PE=1 SV=2	--	--	--	--	--	Cellular Component: extracellular region (GO:0005576);|Cellular Component: cell wall (GO:0005618);|Biological Process: defense response (GO:0006952);|Biological Process: negative regulation of growth (GO:0045926);	--	--
TRINITY_DN14604_c0_g1_i11_1	2.67487	0.0309679	Up	XP_010924874.1	PREDICTED: CTP synthase isoform X2 [Elaeis guineensis]	O42644|PYRG_SCHPO	CTP synthase OS=Schizosaccharomyces pombe (strain 972 / ATCC 24843) OX=284812 GN=ura7 PE=3 SV=1	egu:105047585	pyrG, CTPS	CTP synthase	KOG2387	CTP synthase (UTP-ammonia lyase)	Molecular Function: CTP synthase activity (GO:0003883);|Molecular Function: ATP binding (GO:0005524);|Cellular Component: cytoplasm (GO:0005737);|Cellular Component: cytosol (GO:0005829);|Biological Process: 'de novo' pyrimidine nucleobase biosynthetic process (GO:0006207);|Biological Process: glutamine metabolic process (GO:0006541);|Biological Process: 'de novo' CTP biosynthetic process (GO:004…	ko00240	Pyrimidine metabolism
TRINITY_DN14625_c0_g2_i2_2	2.77662	1.24e-06	Up	XP_010905226.1	PREDICTED: thiosulfate sulfurtransferase 16, chloroplastic isoform X1 [Elaeis guineensis]	Q38853|STR15_ARATH	Rhodanese-like domain-containing protein 15, chloroplastic OS=Arabidopsis thaliana OX=3702 GN=STR15 PE=2 SV=1	--	--	--	KOG1530	Rhodanese-related sulfurtransferase	Biological Process: response to oxidative stress (GO:0006979);|Biological Process: aging (GO:0007568);|Cellular Component: chloroplast (GO:0009507);|Cellular Component: thylakoid (GO:0009579);|Biological Process: response to wounding (GO:0009611);|Biological Process: response to jasmonic acid (GO:0009753);	--	--
TRINITY_DN14631_c0_g1_i1_3	0.305854	4.11e-06	Down	OAY69352.1	putative UPF0481 protein [Ananas comosus]	P0C897|Y3264_ARATH	Putative UPF0481 protein At3g02645 OS=Arabidopsis thaliana OX=3702 GN=At3g02645 PE=3 SV=1	--	--	--	--	--	Cellular Component: integral component of membrane (GO:0016021);	--	--
TRINITY_DN14634_c1_g1_i4_1	0.402035	4.48e-17	Down	KQK07975.1	hypothetical protein BRADI_2g38750v3 [Brachypodium distachyon]	Q41050|OEP16_PEA	Outer envelope pore protein 16, chloroplastic OS=Pisum sativum OX=3888 GN=OEP16 PE=1 SV=1	--	--	--	--	--	Biological Process: ion transport (GO:0006811);|Cellular Component: chloroplast outer membrane (GO:0009707);|Molecular Function: porin activity (GO:0015288);|Cellular Component: etioplast membrane (GO:0034426);|Molecular Function: protein homodimerization activity (GO:0042803);|Biological Process: protein import into chloroplast stroma (GO:0045037);|Cellular Component: pore complex (GO:0046930);	--	--
TRINITY_DN14638_c0_g1_i2_1	3.48967	0.00253042	Up	XP_008785694.1	probable inactive poly [ADP-ribose] polymerase SRO3 isoform X1 [Phoenix dactylifera]	Q8RY59|RCD1_ARATH	Inactive poly [ADP-ribose] polymerase RCD1 OS=Arabidopsis thaliana OX=3702 GN=RCD1 PE=1 SV=1	--	--	--	--	--	Biological Process: response to superoxide (GO:0000303);|Molecular Function: NAD+ ADP-ribosyltransferase activity (GO:0003950);|Cellular Component: nucleus (GO:0005634);|Cellular Component: cytoplasm (GO:0005737);|Biological Process: nitric oxide biosynthetic process (GO:0006809);|Biological Process: response to osmotic stress (GO:0006970);|Biological Process: response to water deprivation (GO:00…	--	--
TRINITY_DN14654_c0_g2_i1_2	7.82014	0.00245008	Up	XP_008775444.2	uncharacterized protein LOC103695806 [Phoenix dactylifera]	--	--	--	--	--	--	--	--	--	--
TRINITY_DN14667_c0_g1_i1_3	0.490975	0.00835028	Down	XP_010933619.1	PREDICTED: nucleobase-ascorbate transporter 11-like isoform X1 [Elaeis guineensis]	Q6SZ87|NAT11_ARATH	Nucleobase-ascorbate transporter 11 OS=Arabidopsis thaliana OX=3702 GN=NAT11 PE=2 SV=1	--	--	--	KOG1292	Xanthine/uracil transporters	Cellular Component: plasma membrane (GO:0005886);|Cellular Component: integral component of membrane (GO:0016021);|Molecular Function: transmembrane transporter activity (GO:0022857);	--	--
TRINITY_DN14668_c0_g3_i1_2	0.190321	0.0205587	Down	--	--	--	--	--	--	--	--	--	--	--	--
TRINITY_DN14719_c0_g2_i1_3	3.04982	0.0400059	Up	XP_010930551.1	PREDICTED: protein NRT1/ PTR FAMILY 4.4 isoform X1 [Elaeis guineensis]	Q56XQ6|PTR15_ARATH	Protein NRT1/ PTR FAMILY 4.4 OS=Arabidopsis thaliana OX=3702 GN=NPF4.4 PE=2 SV=1	--	--	--	KOG1237	H+/oligopeptide symporter	Cellular Component: plasma membrane (GO:0005886);|Molecular Function: peptide:proton symporter activity (GO:0015333);|Cellular Component: integral component of membrane (GO:0016021);|Molecular Function: oligopeptide transmembrane transporter activity (GO:0035673);|Molecular Function: peptide transmembrane transporter activity (GO:1904680);	--	--
TRINITY_DN14729_c0_g1_i1_3	2.90423	0.000355194	Up	XP_010914548.1	PREDICTED: probable beta-D-xylosidase 2 [Elaeis guineensis]	Q94KD8|BXL2_ARATH	Probable beta-D-xylosidase 2 OS=Arabidopsis thaliana OX=3702 GN=BXL2 PE=2 SV=1	--	--	--	--	--	Cellular Component: extracellular region (GO:0005576);|Molecular Function: xylan 1,4-beta-xylosidase activity (GO:0009044);|Cellular Component: plant-type cell wall (GO:0009505);|Biological Process: arabinan catabolic process (GO:0031222);|Biological Process: xylan catabolic process (GO:0045493);|Molecular Function: alpha-L-arabinofuranosidase activity (GO:0046556);	--	--
TRINITY_DN14742_c0_g1_i2_3	2.00556	0.00339122	Up	XP_008789918.1	stress-related protein [Phoenix dactylifera]	Q9SW70|SRP_VITRI	Stress-related protein OS=Vitis riparia OX=96939 GN=SRP PE=2 SV=1	--	--	--	--	--	--	--	--
TRINITY_DN14746_c0_g3_i1_3	4.2843	0.0397354	Up	--	--	--	--	--	--	--	--	--	--	--	--
TRINITY_DN14747_c0_g1_i2_1	2.37077	0.0404071	Up	--	--	--	--	--	--	--	--	--	--	--	--
TRINITY_DN14751_c0_g1_i4_2	0.464529	0.0109335	Down	XP_009404348.1	PREDICTED: probable mediator of RNA polymerase II transcription subunit 26c [Musa acuminata subsp. malaccensis]	F4KFC7|MD26C_ARATH	Probable mediator of RNA polymerase II transcription subunit 26c OS=Arabidopsis thaliana OX=3702 GN=MED26C PE=1 SV=1	--	--	--	--	--	Molecular Function: translation elongation factor activity (GO:0003746);|Cellular Component: nucleus (GO:0005634);|Cellular Component: cytosol (GO:0005829);	--	--
TRINITY_DN14809_c2_g2_i1_1	3.84385	0.00116816	Up	PSS08065.1	Integrase [Actinidia chinensis var. chinensis]	Q9UR07|TF211_SCHPO	Transposon Tf2-11 polyprotein OS=Schizosaccharomyces pombe (strain 972 / ATCC 24843) OX=284812 GN=Tf2-11 PE=3 SV=1	--	--	--	KOG0017	FOG: Transposon-encoded proteins with TYA, reverse transcriptase, integrase domains in various combinations	Molecular Function: DNA binding (GO:0003677);|Molecular Function: RNA binding (GO:0003723);|Molecular Function: DNA-directed DNA polymerase activity (GO:0003887);|Molecular Function: RNA-directed DNA polymerase activity (GO:0003964);|Molecular Function: aspartic-type endopeptidase activity (GO:0004190);|Molecular Function: endonuclease activity (GO:0004519);|Cellular Component: nucleus (GO:000563…	--	--
TRINITY_DN14809_c5_g1_i1_2	2.68775	0.00797368	Up	OAY64588.1	Chaperonin CPN60-2, mitochondrial [Ananas comosus]	Q05046|CH62_CUCMA	Chaperonin CPN60-2, mitochondrial OS=Cucurbita maxima OX=3661 GN=CPN60-2 PE=1 SV=1	mus:104000426	groEL, HSPD1	chaperonin GroEL	KOG0356	Mitochondrial chaperonin, Cpn60/Hsp60p	Molecular Function: ATP binding (GO:0005524);|Cellular Component: mitochondrion (GO:0005739);|Biological Process: protein refolding (GO:0042026);	ko03018	RNA degradation
TRINITY_DN14819_c0_g1_i2_2	0.352174	0.00391049	Down	XP_017606230.1	PREDICTED: 1-aminocyclopropane-1-carboxylate oxidase isoform X1 [Gossypium arboreum]	P31237|ACCO_ACTDE	1-aminocyclopropane-1-carboxylate oxidase OS=Actinidia deliciosa OX=3627 GN=ACO PE=2 SV=1	tcc:TCM_037683	E1.14.17.4	aminocyclopropanecarboxylate oxidase	KOG0143	Iron/ascorbate family oxidoreductases	Biological Process: ethylene biosynthetic process (GO:0009693);|Molecular Function: 1-aminocyclopropane-1-carboxylate oxidase activity (GO:0009815);|Biological Process: fruit ripening (GO:0009835);|Molecular Function: L-ascorbic acid binding (GO:0031418);|Molecular Function: metal ion binding (GO:0046872);	ko00270	Cysteine and methionine metabolism
TRINITY_DN14870_c1_g1_i1_1	4.96124	0.000148206	Up	XP_008783936.1	cytochrome P450 710A11-like [Phoenix dactylifera]	Q1T7C2|C7111_SOLLC	Cytochrome P450 710A11 OS=Solanum lycopersicum OX=4081 GN=CYP710A11 PE=1 SV=1	pda:103703021	CYP710A	sterol 22-desaturase	KOG0157	Cytochrome P450 CYP4/CYP19/CYP26 subfamilies	Molecular Function: monooxygenase activity (GO:0004497);|Molecular Function: iron ion binding (GO:0005506);|Cellular Component: integral component of membrane (GO:0016021);|Biological Process: sterol metabolic process (GO:0016125);|Biological Process: sterol biosynthetic process (GO:0016126);|Molecular Function: oxidoreductase activity, acting on paired donors, with incorporation or reduction of …	ko00100	Steroid biosynthesis
TRINITY_DN14875_c0_g1_i2_3	3.03977	0.0348112	Up	XP_008781681.1	uncharacterized protein LOC103701424 [Phoenix dactylifera]	--	--	--	--	--	--	--	--	--	--
TRINITY_DN1487_c0_g2_i1_3	3.29048	0.0354444	Up	BAG10844.1	collagen alpha-1(I) chain precursor, partial [synthetic construct]	--	--	--	--	--	KOG3544	Collagens (type IV and type XIII), and related proteins	--	--	--
TRINITY_DN14889_c0_g1_i3_3	3.62077	0.00883144	Up	XP_008811193.1	uncharacterized protein LOC103722416 [Phoenix dactylifera]	--	--	--	--	--	--	--	--	--	--
TRINITY_DN14893_c0_g1_i4_2	5.8761	0.0160876	Up	XP_020091615.1	F-box protein At1g61340-like [Ananas comosus]	Q9S9T6|FB220_ARATH	F-box protein At4g05010 OS=Arabidopsis thaliana OX=3702 GN=At4g05010 PE=2 SV=1	--	--	--	--	--	--	--	--
TRINITY_DN14920_c0_g1_i2_2	0.316355	0.00598233	Down	XP_010934995.1	PREDICTED: protein NRT1/ PTR FAMILY 7.3 isoform X1 [Elaeis guineensis]	Q9LQL2|PTR14_ARATH	Protein NRT1/ PTR FAMILY 7.3 OS=Arabidopsis thaliana OX=3702 GN=NPF7.3 PE=1 SV=2	egu:105055007	SLC15A3_4, PHT	solute carrier family 15 (peptide/histidine transporter), member 3/4	KOG1237	H+/oligopeptide symporter	Cellular Component: plasma membrane (GO:0005886);|Biological Process: leaf senescence (GO:0010150);|Biological Process: response to nitrate (GO:0010167);|Molecular Function: nitrate transmembrane transporter activity (GO:0015112);|Molecular Function: symporter activity (GO:0015293);|Molecular Function: potassium:proton antiporter activity (GO:0015386);|Biological Process: nitrate transport (GO:00…	--	--
TRINITY_DN14937_c0_g1_i7_2	0.31661	0.000575743	Down	--	--	--	--	--	--	--	--	--	--	--	--
TRINITY_DN14940_c0_g1_i1_3	0.422967	0.013738	Down	XP_017413506.1	PREDICTED: receptor-like kinase TMK4 [Vigna angularis]	Q9LK43|TMK4_ARATH	Receptor-like kinase TMK4 OS=Arabidopsis thaliana OX=3702 GN=TMK4 PE=1 SV=1	--	--	--	--	--	Molecular Function: transmembrane receptor protein serine/threonine kinase activity (GO:0004675);|Molecular Function: ATP binding (GO:0005524);|Cellular Component: Golgi apparatus (GO:0005794);|Cellular Component: plasma membrane (GO:0005886);|Biological Process: protein phosphorylation (GO:0006468);|Cellular Component: plasmodesma (GO:0009506);|Cellular Component: integral component of membrane …	--	--
TRINITY_DN14943_c0_g1_i3_1	2.0234	0.00325627	Up	AYM47547.1	flavonoid 3'-hydroxylase [Dracaena cambodiana]	Q9SBQ9|F3PH_PETHY	Flavonoid 3'-monooxygenase OS=Petunia hybrida OX=4102 GN=CYP75B2 PE=2 SV=1	--	--	--	KOG0156	Cytochrome P450 CYP2 subfamily	Molecular Function: monooxygenase activity (GO:0004497);|Molecular Function: iron ion binding (GO:0005506);|Cellular Component: endoplasmic reticulum membrane (GO:0005789);|Biological Process: flavonoid biosynthetic process (GO:0009813);|Cellular Component: integral component of membrane (GO:0016021);|Molecular Function: oxidoreductase activity, acting on paired donors, with incorporation or redu…	--	--
TRINITY_DN14961_c0_g1_i3_1	2.96765	0.0207827	Up	XP_023905534.1	germin-like protein subfamily 3 member 2 [Quercus suber]	Q6ESF0|GL24_ORYSJ	Germin-like protein 2-4 OS=Oryza sativa subsp. japonica OX=39947 GN=Os02g0532500 PE=2 SV=1	--	--	--	--	--	Cellular Component: cell wall (GO:0005618);|Molecular Function: manganese ion binding (GO:0030145);|Molecular Function: nutrient reservoir activity (GO:0045735);|Cellular Component: apoplast (GO:0048046);	--	--
TRINITY_DN14972_c0_g1_i4_1	2.19323	0.0169042	Up	XP_008806169.2	aspartyl protease family protein At5g10770-like [Phoenix dactylifera]	Q8S9J6|ASPA_ARATH	Aspartyl protease family protein At5g10770 OS=Arabidopsis thaliana OX=3702 GN=At5g10770 PE=2 SV=1	--	--	--	KOG1339	Aspartyl protease	Molecular Function: aspartic-type endopeptidase activity (GO:0004190);|Cellular Component: plasma membrane (GO:0005886);|Biological Process: proteolysis (GO:0006508);|Biological Process: protein catabolic process (GO:0030163);|Cellular Component: anchored component of membrane (GO:0031225);	--	--
TRINITY_DN14977_c0_g1_i4_2	4.24423	0.00242008	Up	XP_009399245.1	PREDICTED: CASP-like protein 1D1 [Musa acuminata subsp. malaccensis]	Q1EPG6|CSPL2_MUSAC	CASP-like protein 1D1 OS=Musa acuminata OX=4641 GN=MA4_106O17.52 PE=3 SV=2	--	--	--	--	--	Cellular Component: plasma membrane (GO:0005886);|Cellular Component: integral component of membrane (GO:0016021);	--	--
TRINITY_DN14978_c0_g2_i3_1	14.1021	0.0441926	Up	PNT45349.1	hypothetical protein POPTR_003G132200v3 [Populus trichocarpa]	O03982|HIP39_ARATH	Heavy metal-associated isoprenylated plant protein 39 OS=Arabidopsis thaliana OX=3702 GN=HIPP39 PE=2 SV=1	--	--	--	KOG1603	Copper chaperone	Biological Process: metal ion transport (GO:0030001);|Molecular Function: metal ion binding (GO:0046872);	--	--
TRINITY_DN14987_c0_g1_i1_3	2.22127	0.00188717	Up	XP_008812109.1	uncharacterized protein LOC103723081 isoform X1 [Phoenix dactylifera]	--	--	--	--	--	--	--	--	--	--
TRINITY_DN14988_c0_g1_i1_2	0.375221	0.045875	Down	PON65231.1	Short-chain dehydrogenase/reductase [Trema orientale]	Q7FAE1|MOMAS_ORYSJ	Momilactone A synthase OS=Oryza sativa subsp. japonica OX=39947 GN=Os04g0179200 PE=2 SV=1	--	--	--	KOG0725	Reductases with broad range of substrate specificities	Molecular Function: momilactone-A synthase activity (GO:0102960);	--	--
TRINITY_DN15060_c0_g1_i2_1	2.00199	0.000297204	Up	XP_009361245.1	PREDICTED: uncharacterized protein LOC103951551 [Pyrus x bretschneideri]	--	--	--	--	--	--	--	--	--	--
TRINITY_DN15091_c0_g1_i3_3	0.328882	0.00875581	Down	XP_010254758.1	PREDICTED: uncharacterized protein LOC104595509 isoform X1 [Nelumbo nucifera]	F4JKK0|SUD1_ARATH	Probable E3 ubiquitin ligase SUD1 OS=Arabidopsis thaliana OX=3702 GN=SUD1 PE=1 SV=1	--	--	--	KOG1609	Protein involved in mRNA turnover and stability	Molecular Function: ubiquitin-protein transferase activity (GO:0004842);|Molecular Function: zinc ion binding (GO:0008270);|Biological Process: isoprenoid biosynthetic process (GO:0008299);|Biological Process: response to water deprivation (GO:0009414);|Biological Process: wax biosynthetic process (GO:0010025);|Biological Process: cutin biosynthetic process (GO:0010143);|Biological Process: suber…	--	--
TRINITY_DN15095_c0_g4_i1_1	2.76287	0.0076081	Up	--	--	--	--	--	--	--	--	--	--	--	--
TRINITY_DN15103_c0_g1_i1_2	0.195491	0.0015928	Down	--	--	--	--	--	--	--	--	--	--	--	--
TRINITY_DN15109_c0_g1_i2_2	2.29813	7.71e-05	Up	XP_010247892.1	PREDICTED: probable tocopherol O-methyltransferase, chloroplastic [Nelumbo nucifera]	Q6ZIK0|GTOMC_ORYSJ	Probable tocopherol O-methyltransferase, chloroplastic OS=Oryza sativa subsp. japonica OX=39947 GN=VTE4 PE=2 SV=1	nnu:104590834	E2.1.1.95	tocopherol O-methyltransferase	KOG1269	SAM-dependent methyltransferases	Cellular Component: chloroplast (GO:0009507);|Biological Process: vitamin E biosynthetic process (GO:0010189);|Molecular Function: tocopherol O-methyltransferase activity (GO:0050342);	ko00130	Ubiquinone and other terpenoid-quinone biosynthesis
TRINITY_DN15118_c0_g1_i1_2	0.48628	0.00325487	Down	XP_021663457.1	putative disease resistance protein At1g50180 [Hevea brasiliensis]	P0DI17|DRL11_ARATH	Probable disease resistance protein RF9 OS=Arabidopsis thaliana OX=3702 GN=RF9 PE=2 SV=1	--	--	--	KOG4658	Apoptotic ATPase	--	--	--
TRINITY_DN15122_c0_g1_i2_1	14.5479	0.000499534	Up	--	--	--	--	--	--	--	--	--	--	--	--
TRINITY_DN15128_c0_g1_i1_1	3.21272	0.00657355	Up	XP_010934250.1	PREDICTED: protein NRT1/ PTR FAMILY 5.2 [Elaeis guineensis]	Q9FNL7|PTR3_ARATH	Protein NRT1/ PTR FAMILY 5.2 OS=Arabidopsis thaliana OX=3702 GN=NPF5.2 PE=2 SV=1	--	--	--	KOG1237	H+/oligopeptide symporter	Biological Process: response to wounding (GO:0009611);|Biological Process: response to abscisic acid (GO:0009737);|Biological Process: response to salicylic acid (GO:0009751);|Biological Process: response to jasmonic acid (GO:0009753);|Molecular Function: peptide:proton symporter activity (GO:0015333);|Cellular Component: integral component of membrane (GO:0016021);|Molecular Function: oligopepti…	--	--
TRINITY_DN15145_c0_g1_i2_3	0.245122	0.0042301	Down	XP_008808591.1	3-ketoacyl-CoA synthase 4-like [Phoenix dactylifera]	Q9MAM3|KCS1_ARATH	3-ketoacyl-CoA synthase 1 OS=Arabidopsis thaliana OX=3702 GN=KCS1 PE=1 SV=1	pda:103720594	KCS	3-ketoacyl-CoA synthase	--	--	Cellular Component: endoplasmic reticulum (GO:0005783);|Cellular Component: endoplasmic reticulum membrane (GO:0005789);|Biological Process: fatty acid biosynthetic process (GO:0006633);|Biological Process: response to cold (GO:0009409);|Biological Process: response to light stimulus (GO:0009416);|Molecular Function: fatty acid elongase activity (GO:0009922);|Biological Process: wax biosynthetic …	ko00062	Fatty acid elongation
TRINITY_DN15159_c0_g1_i2_2	0.182869	4.94e-07	Down	--	--	--	--	--	--	--	--	--	--	--	--
TRINITY_DN15159_c0_g4_i3_2	2.06476	0.0371447	Up	--	--	--	--	--	--	--	--	--	--	--	--
TRINITY_DN15160_c0_g1_i3_3	2.73082	0.0149129	Up	XP_010917444.1	PREDICTED: LOW QUALITY PROTEIN: probable nucleoredoxin 1 [Elaeis guineensis]	O80763|NRX1_ARATH	Probable nucleoredoxin 1 OS=Arabidopsis thaliana OX=3702 GN=At1g60420 PE=1 SV=1	egu:105042038	NXN	nucleoredoxin	KOG2501	Thioredoxin, nucleoredoxin and related proteins	Cellular Component: cytosol (GO:0005829);|Biological Process: pollen tube growth (GO:0009860);|Biological Process: pollen tube guidance (GO:0010183);|Biological Process: cell redox homeostasis (GO:0045454);|Biological Process: response to cadmium ion (GO:0046686);|Molecular Function: protein-disulfide reductase activity (GO:0047134);|Biological Process: regulation of pollen tube growth (GO:008009…	--	--
TRINITY_DN15191_c0_g1_i5_2	3.06169	5.51e-05	Up	XP_018830579.1	PREDICTED: uncharacterized protein LOC108998480 isoform X2 [Juglans regia]	--	--	--	--	--	--	--	--	--	--
TRINITY_DN15196_c0_g1_i7_2	2.56399	0.00302416	Up	--	--	--	--	--	--	--	--	--	--	--	--
TRINITY_DN1520_c0_g2_i1_1	4.92757	0.015511	Up	BAG10733.1	collagen alpha-1(III) chain precursor, partial [synthetic construct]	--	--	--	--	--	KOG3544	Collagens (type IV and type XIII), and related proteins	--	--	--
TRINITY_DN15232_c0_g1_i2_3	0.313137	0.000345184	Down	XP_010250025.1	PREDICTED: uncharacterized protein LOC104592379 [Nelumbo nucifera]	--	--	--	--	--	--	--	--	--	--
TRINITY_DN15239_c0_g1_i3_2	0.434827	0.00598568	Down	CBI19881.3	unnamed protein product, partial [Vitis vinifera]	--	--	--	--	--	KOG0242	Kinesin-like protein	--	--	--
TRINITY_DN15256_c0_g3_i1_1	Inf	0.00595352	Up	--	--	--	--	--	--	--	--	--	--	--	--
TRINITY_DN15258_c0_g1_i1_2	2.70826	0.000793463	Up	--	--	--	--	--	--	--	--	--	--	--	--
TRINITY_DN15270_c0_g1_i4_3	0.449018	1.6e-05	Down	XP_010273404.1	PREDICTED: phytosulfokines [Nelumbo nucifera]	Q9FS10|PSK_ASPOF	Phytosulfokines OS=Asparagus officinalis OX=4686 GN=PSK PE=1 SV=1	--	--	--	--	--	Cellular Component: extracellular region (GO:0005576);|Biological Process: multicellular organism development (GO:0007275);|Molecular Function: growth factor activity (GO:0008083);|Biological Process: cell proliferation (GO:0008283);|Biological Process: cell differentiation (GO:0030154);	--	--
TRINITY_DN15272_c0_g2_i1_1	0.352277	0.0390065	Down	--	--	--	--	--	--	--	--	--	--	--	--
TRINITY_DN15276_c0_g3_i1_2	2.47702	0.0179951	Up	--	--	--	--	--	--	--	--	--	--	--	--
TRINITY_DN15295_c0_g1_i1_2	0.358812	0.0414966	Down	XP_008811242.1	chaperone protein dnaJ C76, chloroplastic [Phoenix dactylifera]	Q9FMX6|DJC76_ARATH	Chaperone protein dnaJ C76, chloroplastic OS=Arabidopsis thaliana OX=3702 GN=DJC76 PE=2 SV=1	--	--	--	KOG0716	Molecular chaperone (DnaJ superfamily)	Cellular Component: chloroplast (GO:0009507);	--	--
TRINITY_DN15295_c0_g2_i1_1	3.19799	7.19e-05	Up	XP_010267091.1	PREDICTED: probable inositol oxygenase [Nelumbo nucifera]	Q8L799|MIOX1_ARATH	Inositol oxygenase 1 OS=Arabidopsis thaliana OX=3702 GN=MIOX1 PE=2 SV=1	nnu:104604456	MIOX	inositol oxygenase	KOG1573	Aldehyde reductase	Molecular Function: iron ion binding (GO:0005506);|Cellular Component: cytoplasm (GO:0005737);|Biological Process: inositol catabolic process (GO:0019310);|Biological Process: L-ascorbic acid biosynthetic process (GO:0019853);|Molecular Function: inositol oxygenase activity (GO:0050113);	ko00562|ko00053	Inositol phosphate metabolism|Ascorbate and aldarate metabolism
TRINITY_DN15296_c0_g1_i1_1	2.42987	5.75e-06	Up	XP_017695828.1	aspartokinase 2, chloroplastic-like [Phoenix dactylifera]	Q9S702|AK3_ARATH	Aspartokinase 3, chloroplastic OS=Arabidopsis thaliana OX=3702 GN=AK3 PE=1 SV=1	pda:103696968	lysC	aspartate kinase	KOG0456	Aspartate kinase	Molecular Function: aspartate kinase activity (GO:0004072);|Molecular Function: ATP binding (GO:0005524);|Biological Process: threonine biosynthetic process (GO:0009088);|Biological Process: lysine biosynthetic process via diaminopimelate (GO:0009089);|Cellular Component: chloroplast stroma (GO:0009570);	ko00260|ko00261|ko00300|ko01230|ko00270|ko01210	Glycine, serine and threonine metabolism|Monobactam biosynthesis|Lysine biosynthesis|Biosynthesis of amino acids|Cysteine and methionine metabolism|2-Oxocarboxylic acid metabolism
TRINITY_DN15316_c0_g2_i1_2	0.414844	0.0042071	Down	XP_020703978.1	oligopeptide transporter 4-like [Dendrobium catenatum]	Q9FME8|OPT4_ARATH	Oligopeptide transporter 4 OS=Arabidopsis thaliana OX=3702 GN=OPT4 PE=1 SV=1	--	--	--	KOG2262	Sexual differentiation process protein ISP4	Cellular Component: integral component of plasma membrane (GO:0005887);|Biological Process: protein transport (GO:0015031);|Cellular Component: membrane (GO:0016020);|Molecular Function: oligopeptide transmembrane transporter activity (GO:0035673);|Biological Process: response to karrikin (GO:0080167);	--	--
TRINITY_DN15328_c0_g1_i5_3	0.413535	0.000472034	Down	ONK57738.1	uncharacterized protein A4U43_C09F3570 [Asparagus officinalis]	Q2HWG4|ORR1_ORYSJ	Two-component response regulator ORR1 OS=Oryza sativa subsp. japonica OX=39947 GN=RR1 PE=2 SV=1	egu:105049761	ARR-A	two-component response regulator ARR-A family	KOG1601	GATA-4/5/6 transcription factors	Biological Process: phosphorelay signal transduction system (GO:0000160);|Cellular Component: intracellular (GO:0005622);|Biological Process: cytokinin-activated signaling pathway (GO:0009736);|Biological Process: adventitious root development (GO:0048830);	ko04075	Plant hormone signal transduction
TRINITY_DN15358_c0_g1_i11_2	0.0885684	0.000194116	Down	EEF35360.1	acyl-CoA thioesterase, putative [Ricinus communis]	Q8W583|ALT3_ARATH	Acyl-acyl carrier protein thioesterase ATL3, chloroplastic OS=Arabidopsis thaliana OX=3702 GN=ALT3 PE=2 SV=1	--	--	--	--	--	Biological Process: lipid metabolic process (GO:0006629);|Cellular Component: chloroplast (GO:0009507);|Molecular Function: myristoyl-[acyl-carrier-protein] hydrolase activity (GO:0016295);|Molecular Function: palmitoyl-[acyl-carrier-protein] hydrolase activity (GO:0016296);|Molecular Function: dodecanoyl-[acyl-carrier-protein] hydrolase activity (GO:0047381);	--	--
TRINITY_DN15383_c0_g1_i1_1	0.259869	3.13e-06	Down	--	--	--	--	--	--	--	--	--	--	--	--
TRINITY_DN15383_c0_g2_i6_1	0.429963	0.00224839	Down	XP_026433028.1	uncharacterized protein LOC113330430 isoform X1 [Papaver somniferum]	--	--	--	--	--	--	--	--	--	--
TRINITY_DN15383_c0_g3_i1_1	0.346265	0.0114456	Down	PKA64299.1	Retrovirus-related Pol polyprotein from transposon TNT 1-94 [Apostasia shenzhenica]	Q94HW2|POLR1_ARATH	Retrovirus-related Pol polyprotein from transposon RE1 OS=Arabidopsis thaliana OX=3702 GN=RE1 PE=2 SV=1	--	--	--	KOG0017	FOG: Transposon-encoded proteins with TYA, reverse transcriptase, integrase domains in various combinations	Cellular Component: retrotransposon nucleocapsid (GO:0000943);|Molecular Function: nucleic acid binding (GO:0003676);|Molecular Function: RNA-directed DNA polymerase activity (GO:0003964);|Molecular Function: aspartic-type endopeptidase activity (GO:0004190);|Molecular Function: endonuclease activity (GO:0004519);|Biological Process: DNA recombination (GO:0006310);|Biological Process: DNA integra…	--	--
TRINITY_DN15417_c0_g1_i1_2	0.258916	0.029099	Down	XP_010253804.1	PREDICTED: potassium transporter 1 [Nelumbo nucifera]	O22397|POT1_ARATH	Potassium transporter 1 OS=Arabidopsis thaliana OX=3702 GN=POT1 PE=1 SV=2	nnu:104594943	kup	KUP system potassium uptake protein	--	--	Cellular Component: vacuolar membrane (GO:0005774);|Cellular Component: plasma membrane (GO:0005886);|Biological Process: potassium ion transport (GO:0006813);|Biological Process: cell tip growth (GO:0009932);|Molecular Function: potassium ion transmembrane transporter activity (GO:0015079);|Cellular Component: membrane (GO:0016020);|Cellular Component: integral component of membrane (GO:0016021);	--	--
TRINITY_DN15419_c0_g1_i1_1	2.01609	0.00330826	Up	--	--	--	--	--	--	--	--	--	--	--	--
TRINITY_DN15421_c0_g1_i2_3	0.34968	0.0193534	Down	XP_009394200.2	PREDICTED: RING-H2 finger protein ATL40-like [Musa acuminata subsp. malaccensis]	Q5Z5F2|ATL61_ORYSJ	E3 ubiquitin-protein ligase Os06g0535400 OS=Oryza sativa subsp. japonica OX=39947 GN=Os06g0535400 PE=2 SV=1	mus:103979738	ATL41	E3 ubiquitin-protein ligase ATL41	KOG0800	FOG: Predicted E3 ubiquitin ligase	Molecular Function: ubiquitin-protein transferase activity (GO:0004842);|Cellular Component: integral component of membrane (GO:0016021);|Biological Process: protein ubiquitination (GO:0016567);|Molecular Function: metal ion binding (GO:0046872);	--	--
TRINITY_DN15423_c0_g1_i5_2	0.416526	0.0228312	Down	XP_009383334.1	PREDICTED: uncharacterized protein LOC103971104 [Musa acuminata subsp. malaccensis]	P29344|RR1_SPIOL	30S ribosomal protein S1, chloroplastic OS=Spinacia oleracea OX=3562 GN=RPS1 PE=1 SV=1	--	--	--	--	--	Molecular Function: RNA binding (GO:0003723);|Cellular Component: ribosome (GO:0005840);|Cellular Component: chloroplast (GO:0009507);	--	--
TRINITY_DN15426_c0_g1_i1_1	Inf	0.0119893	Up	ABN08628.1	RNA-directed DNA polymerase (Reverse transcriptase) [Medicago truncatula]	--	--	--	--	--	--	--	--	--	--
TRINITY_DN15446_c0_g1_i1_3	3.46922	8.85e-07	Up	XP_021623227.1	violaxanthin de-epoxidase, chloroplastic isoform X2 [Manihot esculenta]	Q39249|VDE_ARATH	Violaxanthin de-epoxidase, chloroplastic OS=Arabidopsis thaliana OX=3702 GN=VDE1 PE=1 SV=1	thj:104805797	VDE, NPQ1	violaxanthin de-epoxidase	--	--	Biological Process: fatty acid metabolic process (GO:0006631);|Biological Process: response to heat (GO:0009408);|Cellular Component: chloroplast (GO:0009507);|Cellular Component: chloroplast thylakoid (GO:0009534);|Cellular Component: chloroplast thylakoid membrane (GO:0009535);|Biological Process: xanthophyll cycle (GO:0010028);|Biological Process: chlorophyll metabolic process (GO:0015994);|Mo…	ko00906	Carotenoid biosynthesis
TRINITY_DN15456_c0_g1_i2_3	0.347204	5.6e-17	Down	XP_009404183.1	PREDICTED: 3-ketoacyl-CoA synthase 10-like [Musa acuminata subsp. malaccensis]	Q570B4|KCS10_ARATH	3-ketoacyl-CoA synthase 10 OS=Arabidopsis thaliana OX=3702 GN=FDH PE=1 SV=2	mus:103987574	KCS	3-ketoacyl-CoA synthase	--	--	Cellular Component: endoplasmic reticulum (GO:0005783);|Cellular Component: endoplasmic reticulum membrane (GO:0005789);|Biological Process: fatty acid biosynthetic process (GO:0006633);|Biological Process: response to cold (GO:0009409);|Biological Process: response to light stimulus (GO:0009416);|Cellular Component: membrane (GO:0016020);|Cellular Component: integral component of membrane (GO:00…	ko00062	Fatty acid elongation
TRINITY_DN15462_c4_g4_i2_3	2.81677	0.0376596	Up	--	--	--	--	--	--	--	--	--	--	--	--
TRINITY_DN15463_c0_g2_i1_3	2.32037	0.000270429	Up	XP_010516865.1	PREDICTED: UPF0481 protein At3g47200-like [Camelina sativa]	Q9SD53|Y3720_ARATH	UPF0481 protein At3g47200 OS=Arabidopsis thaliana OX=3702 GN=At3g47200 PE=2 SV=1	--	--	--	--	--	Cellular Component: plasma membrane (GO:0005886);|Cellular Component: integral component of membrane (GO:0016021);	--	--
TRINITY_DN15470_c2_g1_i2_1	4.30406	0.0197652	Up	OEL34855.1	Protein QUIRKY [Dichanthelium oligosanthes]	Q60EW9|FTIP7_ORYSJ	FT-interacting protein 7 OS=Oryza sativa subsp. japonica OX=39947 GN=FTIP7 PE=1 SV=1	--	--	--	--	--	Cellular Component: plasma membrane (GO:0005886);|Cellular Component: integral component of membrane (GO:0016021);	--	--
TRINITY_DN15486_c0_g2_i2_2	2.14136	0.0443584	Up	XP_020101335.1	caffeoylshikimate esterase-like [Ananas comosus]	Q9C942|CSE_ARATH	Caffeoylshikimate esterase OS=Arabidopsis thaliana OX=3702 GN=CSE PE=1 SV=1	--	--	--	KOG1455	Lysophospholipase	Molecular Function: 2-acylglycerol O-acyltransferase activity (GO:0003846);|Molecular Function: lysophospholipase activity (GO:0004622);|Cellular Component: endoplasmic reticulum (GO:0005783);|Cellular Component: Golgi apparatus (GO:0005794);|Cellular Component: plasma membrane (GO:0005886);|Biological Process: response to oxidative stress (GO:0006979);|Cellular Component: plasmodesma (GO:0009506…	--	--
TRINITY_DN15496_c0_g1_i1_2	2.80777	0.0353652	Up	--	--	--	--	--	--	--	--	--	--	--	--
TRINITY_DN15502_c0_g2_i2_3	0.466276	0.000590192	Down	XP_003634222.1	PREDICTED: omega-hydroxypalmitate O-feruloyl transferase [Vitis vinifera]	Q94CD1|HHT1_ARATH	Omega-hydroxypalmitate O-feruloyl transferase OS=Arabidopsis thaliana OX=3702 GN=HHT1 PE=1 SV=1	vvi:100854389	HHT1	omega-hydroxypalmitate O-feruloyl transferase	--	--	Biological Process: suberin biosynthetic process (GO:0010345);|Molecular Function: hydroxycinnamoyltransferase activity (GO:0050734);|Biological Process: cell wall pectin biosynthetic process (GO:0052325);|Molecular Function: omega-hydroxypalmitate O-sinapoyl transferase activity (GO:0102406);	ko00073	Cutin, suberine and wax biosynthesis
TRINITY_DN15513_c3_g2_i1_3	2.24314	0.0465868	Up	--	--	--	--	--	--	--	--	--	--	--	--
TRINITY_DN15525_c0_g1_i4_2	10.9503	0.00921864	Up	PON83694.1	Peroxidase [Trema orientale]	A7QEU4|PER5_VITVI	Peroxidase 5 OS=Vitis vinifera OX=29760 GN=GSVIVT00037159001 PE=1 SV=2	adu:107470119	E1.11.1.7	peroxidase	--	--	Molecular Function: peroxidase activity (GO:0004601);|Cellular Component: extracellular region (GO:0005576);|Biological Process: response to oxidative stress (GO:0006979);|Molecular Function: heme binding (GO:0020037);|Biological Process: hydrogen peroxide catabolic process (GO:0042744);|Molecular Function: metal ion binding (GO:0046872);	ko00940	Phenylpropanoid biosynthesis
TRINITY_DN15532_c0_g1_i1_3	8.22647	4.05e-08	Up	XP_026657340.1	LOW QUALITY PROTEIN: stem-specific protein TSJT1-like [Phoenix dactylifera]	P24805|TSJT1_TOBAC	Stem-specific protein TSJT1 OS=Nicotiana tabacum OX=4097 GN=TSJT1 PE=2 SV=1	--	--	--	--	--	--	--	--
TRINITY_DN15534_c0_g1_i3_2	0	1.1e-05	Down	ABA39424.1	glutelin [Oryza sativa Japonica Group]	P07730|GLUA2_ORYSJ	Glutelin type-A 2 OS=Oryza sativa subsp. japonica OX=39947 GN=GLUA2 PE=1 SV=1	--	--	--	--	--	Molecular Function: nutrient reservoir activity (GO:0045735);	--	--
TRINITY_DN15549_c0_g1_i3_2	2.05708	8.69e-06	Up	--	--	--	--	--	--	--	--	--	--	--	--
TRINITY_DN15555_c0_g2_i1_1	9.6094	0.0258685	Up	--	--	--	--	--	--	--	--	--	--	--	--
TRINITY_DN15596_c0_g1_i1_1	3.67033	0.00282603	Up	SJX36286.1	unnamed protein product, partial [Human ORFeome Gateway entry vector]	--	--	--	--	--	--	--	--	--	--
TRINITY_DN15596_c0_g1_i1_2	0.255534	0.000176958	Down	XP_010270408.1	PREDICTED: B3 domain-containing transcription factor VRN1-like [Nelumbo nucifera]	Q8L3W1|VRN1_ARATH	B3 domain-containing transcription factor VRN1 OS=Arabidopsis thaliana OX=3702 GN=VRN1 PE=1 SV=1	--	--	--	--	--	Molecular Function: DNA binding (GO:0003677);|Cellular Component: nucleoplasm (GO:0005654);|Biological Process: regulation of flower development (GO:0009909);|Biological Process: vernalization response (GO:0010048);|Molecular Function: sequence-specific DNA binding (GO:0043565);	--	--
TRINITY_DN15610_c0_g2_i1_1	3.30148	6.46e-08	Up	OVA04048.1	Prephenate dehydrogenase [Macleaya cordata]	Q9LMR3|TYRA2_ARATH	Arogenate dehydrogenase 2, chloroplastic OS=Arabidopsis thaliana OX=3702 GN=TYRAAT2 PE=1 SV=1	nnu:104613112	TYRAAT	arogenate dehydrogenase (NADP+), plant	KOG2380	Prephenate dehydrogenase (NADP+)	Molecular Function: prephenate dehydrogenase (NADP+) activity (GO:0004665);|Biological Process: tyrosine biosynthetic process (GO:0006571);|Molecular Function: prephenate dehydrogenase (NAD+) activity (GO:0008977);|Cellular Component: chloroplast (GO:0009507);|Molecular Function: arogenate dehydrogenase (NADP+) activity (GO:0033730);	ko01230|ko00400	Biosynthesis of amino acids|Phenylalanine, tyrosine and tryptophan biosynthesis
TRINITY_DN15613_c0_g1_i6_3	4.95895	0.0149395	Up	XP_008799290.1	CASP-like protein 1D1 [Phoenix dactylifera]	Q1EPG6|CSPL2_MUSAC	CASP-like protein 1D1 OS=Musa acuminata OX=4641 GN=MA4_106O17.52 PE=3 SV=2	--	--	--	--	--	Cellular Component: plasma membrane (GO:0005886);|Cellular Component: integral component of membrane (GO:0016021);	--	--
TRINITY_DN15619_c2_g1_i2_3	7.49877	0.00544514	Up	PSS08065.1	Integrase [Actinidia chinensis var. chinensis]	Q7LHG5|YI31B_YEAST	Transposon Ty3-I Gag-Pol polyprotein OS=Saccharomyces cerevisiae (strain ATCC 204508 / S288c) OX=559292 GN=TY3B-I PE=3 SV=2	--	--	--	KOG0017	FOG: Transposon-encoded proteins with TYA, reverse transcriptase, integrase domains in various combinations	Cellular Component: retrotransposon nucleocapsid (GO:0000943);|Molecular Function: DNA binding (GO:0003677);|Molecular Function: RNA binding (GO:0003723);|Molecular Function: DNA-directed DNA polymerase activity (GO:0003887);|Molecular Function: RNA-directed DNA polymerase activity (GO:0003964);|Molecular Function: aspartic-type endopeptidase activity (GO:0004190);|Molecular Function: RNA-DNA hyb…	--	--
TRINITY_DN15629_c0_g1_i1_1	3.92704	0.0373613	Up	OVA03727.1	Glycosyl transferase [Macleaya cordata]	Q0WUI9|TPS8_ARATH	Probable alpha,alpha-trehalose-phosphate synthase [UDP-forming] 8 OS=Arabidopsis thaliana OX=3702 GN=TPS8 PE=2 SV=1	jcu:105640408	TPS	trehalose 6-phosphate synthase/phosphatase	KOG1050	Trehalose-6-phosphate synthase component TPS1 and related subunits	Cellular Component: cytoplasm (GO:0005737);|Biological Process: trehalose biosynthetic process (GO:0005992);|Biological Process: dephosphorylation (GO:0016311);|Molecular Function: transferase activity, transferring glycosyl groups (GO:0016757);|Biological Process: trehalose metabolism in response to stress (GO:0070413);	ko00500	Starch and sucrose metabolism
TRINITY_DN15629_c0_g2_i1_1	4.38384	5.61e-15	Up	XP_010914078.1	PREDICTED: probable alpha,alpha-trehalose-phosphate synthase [UDP-forming] 9 [Elaeis guineensis]	Q9LRA7|TPS9_ARATH	Probable alpha,alpha-trehalose-phosphate synthase [UDP-forming] 9 OS=Arabidopsis thaliana OX=3702 GN=TPS9 PE=2 SV=1	egu:105039584	TPS	trehalose 6-phosphate synthase/phosphatase	KOG1050	Trehalose-6-phosphate synthase component TPS1 and related subunits	Cellular Component: cytoplasm (GO:0005737);|Biological Process: trehalose biosynthetic process (GO:0005992);|Biological Process: dephosphorylation (GO:0016311);|Molecular Function: transferase activity, transferring glycosyl groups (GO:0016757);|Biological Process: trehalose metabolism in response to stress (GO:0070413);	ko00500	Starch and sucrose metabolism
TRINITY_DN15663_c2_g2_i1_1	0.480393	1.69e-07	Down	XP_026665081.1	nucleobase-ascorbate transporter 6-like [Phoenix dactylifera]	Q27GI3|NAT6_ARATH	Nucleobase-ascorbate transporter 6 OS=Arabidopsis thaliana OX=3702 GN=NAT6 PE=2 SV=2	--	--	--	KOG1292	Xanthine/uracil transporters	Cellular Component: cell wall (GO:0005618);|Cellular Component: vacuole (GO:0005773);|Cellular Component: endoplasmic reticulum (GO:0005783);|Cellular Component: plasmodesma (GO:0009506);|Cellular Component: integral component of membrane (GO:0016021);|Molecular Function: transmembrane transporter activity (GO:0022857);	--	--
TRINITY_DN15668_c0_g1_i1_2	0.462046	0.00440786	Down	XP_015878977.1	protein GLUTAMINE DUMPER 3-like [Ziziphus jujuba]	Q9FHH5|GDU3_ARATH	Protein GLUTAMINE DUMPER 3 OS=Arabidopsis thaliana OX=3702 GN=GDU3 PE=2 SV=1	--	--	--	--	--	Biological Process: amino acid transport (GO:0006865);|Biological Process: response to virus (GO:0009615);|Cellular Component: integral component of membrane (GO:0016021);|Biological Process: modulation by virus of host morphology or physiology (GO:0019048);|Biological Process: secretion by cell (GO:0032940);|Biological Process: regulation of amino acid export (GO:0080143);	--	--
TRINITY_DN15671_c0_g1_i4_3	2.5778	0.0227706	Up	XP_020265501.1	calmodulin-binding protein 60 A-like isoform X2 [Asparagus officinalis]	Q9FKL6|CB60B_ARATH	Calmodulin-binding protein 60 B OS=Arabidopsis thaliana OX=3702 GN=CBP60B PE=2 SV=1	--	--	--	--	--	Molecular Function: DNA-binding transcription factor activity (GO:0003700);|Molecular Function: calmodulin binding (GO:0005516);|Cellular Component: nucleus (GO:0005634);|Molecular Function: sequence-specific DNA binding (GO:0043565);|Biological Process: regulation of salicylic acid biosynthetic process (GO:0080142);	--	--
TRINITY_DN15686_c0_g2_i1_1	28.8449	0.0435547	Up	XP_009416564.1	PREDICTED: aspartic proteinase [Musa acuminata subsp. malaccensis]	P42211|ASPRX_ORYSJ	Aspartic proteinase OS=Oryza sativa subsp. japonica OX=39947 GN=RAP PE=2 SV=2	mus:103997141	E3.4.23.40	phytepsin	KOG1339	Aspartyl protease	Molecular Function: aspartic-type endopeptidase activity (GO:0004190);|Cellular Component: vacuole (GO:0005773);|Biological Process: proteolysis (GO:0006508);|Biological Process: lipid metabolic process (GO:0006629);|Biological Process: protein catabolic process (GO:0030163);	--	--
TRINITY_DN15688_c0_g1_i1_2	0.474639	0.0293484	Down	XP_008785852.1	protein S-acyltransferase 8-like [Phoenix dactylifera]	Q9SB58|ZDH19_ARATH	Protein S-acyltransferase 8 OS=Arabidopsis thaliana OX=3702 GN=PAT08 PE=1 SV=2	pda:103704374	ZDHHC9_14_18	palmitoyltransferase ZDHHC9/14/18	KOG1311	DHHC-type Zn-finger proteins	Cellular Component: endoplasmic reticulum (GO:0005783);|Cellular Component: Golgi apparatus (GO:0005794);|Cellular Component: plasma membrane (GO:0005886);|Biological Process: protein targeting to membrane (GO:0006612);|Cellular Component: integral component of membrane (GO:0016021);|Biological Process: peptidyl-L-cysteine S-palmitoylation (GO:0018230);|Molecular Function: protein-cysteine S-palm…	ko04391	Hippo signaling pathway - fly
TRINITY_DN15693_c0_g2_i3_3	0.397881	4.38e-06	Down	PKI52398.1	hypothetical protein CRG98_027201 [Punica granatum]	P50156|TIP11_ORYSJ	Probable aquaporin TIP1-1 OS=Oryza sativa subsp. japonica OX=39947 GN=TIP1-1 PE=2 SV=1	jcu:105642288	TIP	aquaporin TIP	KOG0223	Aquaporin (major intrinsic protein family)	Cellular Component: vacuolar membrane (GO:0005774);|Molecular Function: water channel activity (GO:0015250);|Cellular Component: integral component of membrane (GO:0016021);	--	--
TRINITY_DN15693_c0_g3_i1_3	0.323017	8.15e-08	Down	AGQ46837.1	aquaporin-like protein [Chimonanthus praecox]	Q41951|TIP21_ARATH	Aquaporin TIP2-1 OS=Arabidopsis thaliana OX=3702 GN=TIP2-1 PE=1 SV=2	nnu:104595131	TIP	aquaporin TIP	KOG0223	Aquaporin (major intrinsic protein family)	Cellular Component: protein storage vacuole (GO:0000326);|Cellular Component: cell wall (GO:0005618);|Cellular Component: vacuole (GO:0005773);|Cellular Component: vacuolar membrane (GO:0005774);|Cellular Component: Golgi apparatus (GO:0005794);|Cellular Component: plasma membrane (GO:0005886);|Biological Process: water transport (GO:0006833);|Cellular Component: plant-type cell wall (GO:0009505)…	--	--
TRINITY_DN15700_c0_g1_i1_2	8.57089	0.0106845	Up	OAY45968.1	hypothetical protein MANES_07G106700 [Manihot esculenta]	Q9FNB5|AB6G_ARATH	ABC transporter G family member 6 OS=Arabidopsis thaliana OX=3702 GN=ABCG6 PE=2 SV=1	--	--	--	KOG0061	Transporter, ABC superfamily (Breast cancer resistance protein)	Molecular Function: ATP binding (GO:0005524);|Cellular Component: plasma membrane (GO:0005886);|Biological Process: response to nematode (GO:0009624);|Biological Process: suberin biosynthetic process (GO:0010345);|Cellular Component: integral component of membrane (GO:0016021);|Molecular Function: ATPase activity, coupled to transmembrane movement of substances (GO:0042626);|Biological Process: t…	--	--
TRINITY_DN15703_c0_g1_i3_3	0.27327	0.0294367	Down	XP_008788615.1	CSC1-like protein At1g32090 [Phoenix dactylifera]	Q9FVQ5|CSCL1_ARATH	CSC1-like protein At1g32090 OS=Arabidopsis thaliana OX=3702 GN=At1g32090 PE=1 SV=1	--	--	--	KOG1134	Uncharacterized conserved protein	Cellular Component: Golgi membrane (GO:0000139);|Molecular Function: calcium activated cation channel activity (GO:0005227);|Cellular Component: Golgi apparatus (GO:0005794);|Cellular Component: plasma membrane (GO:0005886);|Cellular Component: plasmodesma (GO:0009506);|Cellular Component: integral component of membrane (GO:0016021);	--	--
TRINITY_DN15712_c0_g1_i1_2	0.475204	0.0408059	Down	XP_009389175.1	PREDICTED: amino acid permease 4 [Musa acuminata subsp. malaccensis]	Q9FN04|AAP4_ARATH	Amino acid permease 4 OS=Arabidopsis thaliana OX=3702 GN=AAP4 PE=1 SV=1	--	--	--	KOG1303	Amino acid transporters	Biological Process: amino acid transmembrane transport (GO:0003333);|Cellular Component: plasma membrane (GO:0005886);|Biological Process: amino acid transport (GO:0006865);|Molecular Function: amino acid transmembrane transporter activity (GO:0015171);|Molecular Function: acidic amino acid transmembrane transporter activity (GO:0015172);|Molecular Function: neutral amino acid transmembrane trans…	--	--
TRINITY_DN15724_c0_g4_i1_1	2.62934	0.0496288	Up	--	--	--	--	--	--	--	--	--	--	--	--
TRINITY_DN1572_c0_g1_i1_1	5.36843	0.0166389	Up	--	--	--	--	--	--	--	--	--	--	--	--
TRINITY_DN15734_c0_g1_i12_1	3.1266	0.0406793	Up	AWI66960.1	Glycosyl hydrolase family 19, partial [Neocallimastix cameroonii]	P08252|CHI1_TOBAC	Endochitinase A OS=Nicotiana tabacum OX=4097 GN=CHN48 PE=1 SV=2	mus:103978702	CHIB	basic endochitinase B	KOG4742	Predicted chitinase	Biological Process: polysaccharide catabolic process (GO:0000272);|Molecular Function: chitinase activity (GO:0004568);|Cellular Component: vacuole (GO:0005773);|Biological Process: chitin catabolic process (GO:0006032);|Biological Process: defense response (GO:0006952);|Molecular Function: chitin binding (GO:0008061);|Biological Process: cell wall macromolecule catabolic process (GO:0016998);	ko00520	Amino sugar and nucleotide sugar metabolism
TRINITY_DN15743_c0_g1_i3_1	2.85759	3.9e-09	Up	OVA07337.1	Kinesin [Macleaya cordata]	Q10E64|KN8B_ORYSJ	Kinesin-like protein KIN-8B OS=Oryza sativa subsp. japonica OX=39947 GN=KIN8B PE=2 SV=1	nnu:104607572	KIF18_19	kinesin family member 18/19	KOG0242	Kinesin-like protein	Molecular Function: microtubule motor activity (GO:0003777);|Molecular Function: ATP binding (GO:0005524);|Cellular Component: kinesin complex (GO:0005871);|Cellular Component: microtubule (GO:0005874);|Biological Process: microtubule-based movement (GO:0007018);|Molecular Function: microtubule binding (GO:0008017);|Molecular Function: ATP-dependent microtubule motor activity, plus-end-directed (…	--	--
TRINITY_DN15744_c0_g3_i1_1	12.2526	0.00746338	Up	--	--	--	--	--	--	--	--	--	--	--	--
TRINITY_DN15789_c0_g1_i1_1	Inf	0.0026559	Up	--	--	--	--	--	--	--	--	--	--	--	--
TRINITY_DN15792_c0_g2_i1_2	0	0.0333511	Down	--	--	--	--	--	--	--	--	--	--	--	--
TRINITY_DN15802_c0_g1_i3_1	0.327214	8.36e-20	Down	XP_010089747.1	sphinganine C4-monooxygenase 1 [Morus notabilis]	Q9AST3|SBH2_ARATH	Sphinganine C4-monooxygenase 2 OS=Arabidopsis thaliana OX=3702 GN=SBH2 PE=1 SV=1	dosa:Os06t0330400-00	SUR2	sphinganine C4-monooxygenase	KOG0874	Sphingolipid hydroxylase	Molecular Function: sphingosine hydroxylase activity (GO:0000170);|Molecular Function: iron ion binding (GO:0005506);|Cellular Component: endoplasmic reticulum (GO:0005783);|Cellular Component: endoplasmic reticulum membrane (GO:0005789);|Cellular Component: Golgi apparatus (GO:0005794);|Biological Process: photomorphogenesis (GO:0009640);|Cellular Component: integral component of membrane (GO:00…	ko00600	Sphingolipid metabolism
TRINITY_DN15811_c0_g1_i1_2	0.331892	1.05e-11	Down	XP_010939822.1	PREDICTED: subtilisin-like protease SBT1.7 [Elaeis guineensis]	O65351|SBT17_ARATH	Subtilisin-like protease SBT1.7 OS=Arabidopsis thaliana OX=3702 GN=SBT1.7 PE=1 SV=1	--	--	--	--	--	Molecular Function: serine-type endopeptidase activity (GO:0004252);|Cellular Component: extracellular region (GO:0005576);|Cellular Component: cell wall (GO:0005618);|Cellular Component: plant-type cell wall (GO:0009505);|Biological Process: seed coat development (GO:0010214);|Cellular Component: apoplast (GO:0048046);|Biological Process: mucilage metabolic process involved in seed coat developm…	--	--
TRINITY_DN15835_c0_g1_i1_3	7.92655	0.00060416	Up	OVA12193.1	Thioredoxin [Macleaya cordata]	O64654|TRL11_ARATH	Thioredoxin-like 1-1, chloroplastic OS=Arabidopsis thaliana OX=3702 GN=At1g08570 PE=2 SV=1	--	--	--	KOG0907	Thioredoxin	Cellular Component: chloroplast (GO:0009507);|Cellular Component: chloroplast stroma (GO:0009570);|Molecular Function: oxidoreductase activity, acting on a sulfur group of donors, disulfide as acceptor (GO:0016671);|Cellular Component: chloroplast membrane (GO:0031969);|Biological Process: cell redox homeostasis (GO:0045454);	--	--
TRINITY_DN15870_c0_g1_i4_1	2.12158	0.0182088	Up	XP_020085468.1	uncharacterized protein LOC109708228 [Ananas comosus]	--	--	--	--	--	KOG0192	Tyrosine kinase specific for activated (GTP-bound) p21cdc42Hs	--	--	--
TRINITY_DN15899_c0_g4_i1_2	0.21294	0.0199504	Down	--	--	--	--	--	--	--	--	--	--	--	--
TRINITY_DN15913_c0_g1_i4_1	2.02199	0.0123804	Up	CBI25106.3	unnamed protein product, partial [Vitis vinifera]	--	--	--	--	--	--	--	--	--	--
TRINITY_DN15925_c0_g2_i1_2	2.63493	0.0473834	Up	--	--	--	--	--	--	--	--	--	--	--	--
TRINITY_DN15944_c0_g1_i2_1	2.08472	0.00225773	Up	XP_017698973.2	receptor-like serine/threonine-protein kinase SD1-7 [Phoenix dactylifera]	O81906|B120_ARATH	G-type lectin S-receptor-like serine/threonine-protein kinase B120 OS=Arabidopsis thaliana OX=3702 GN=B120 PE=2 SV=1	--	--	--	--	--	--	--	--
TRINITY_DN15951_c0_g2_i2_3	4.93165	0.0162828	Up	--	--	--	--	--	--	--	--	--	--	--	--
TRINITY_DN15974_c0_g1_i9_3	2.46273	0.00131305	Up	XP_010929698.1	PREDICTED: protein COFACTOR ASSEMBLY OF COMPLEX C SUBUNIT B CCB1, chloroplastic [Elaeis guineensis]	Q9LSE4|CCB1_ARATH	Protein COFACTOR ASSEMBLY OF COMPLEX C SUBUNIT B CCB1, chloroplastic OS=Arabidopsis thaliana OX=3702 GN=CCB1 PE=1 SV=1	--	--	--	--	--	Cellular Component: chloroplast (GO:0009507);|Cellular Component: chloroplast thylakoid membrane (GO:0009535);|Biological Process: cytochrome b6f complex assembly (GO:0010190);|Cellular Component: integral component of membrane (GO:0016021);	--	--
TRINITY_DN15983_c0_g2_i1_1	3.74821	0.00937684	Up	XP_008811311.1	beta-1,3-galactosyltransferase pvg3-like [Phoenix dactylifera]	Q9USX0|PVG3_SCHPO	Beta-1,3-galactosyltransferase pvg3 OS=Schizosaccharomyces pombe (strain 972 / ATCC 24843) OX=284812 GN=pvg3 PE=1 SV=1	--	--	--	KOG2287	Galactosyltransferases	Cellular Component: endoplasmic reticulum (GO:0005783);|Cellular Component: endoplasmic reticulum membrane (GO:0005789);|Cellular Component: Golgi apparatus (GO:0005794);|Biological Process: protein glycosylation (GO:0006486);|Cellular Component: integral component of membrane (GO:0016021);|Cellular Component: Golgi cisterna membrane (GO:0032580);|Molecular Function: galactosylxylosylprotein 3-be…	--	--
TRINITY_DN15999_c0_g2_i1_1	5.14005	0.0283063	Up	--	--	--	--	--	--	--	--	--	--	--	--
TRINITY_DN15999_c0_g4_i4_2	2.3858	0.00863437	Up	PKU82101.1	ATP-dependent zinc metalloprotease FTSH 5, chloroplastic [Dendrobium catenatum]	Q8VZG2|HSR4_ARATH	Protein HYPER-SENSITIVITY-RELATED 4 OS=Arabidopsis thaliana OX=3702 GN=HSR4 PE=2 SV=1	--	--	--	KOG0743	AAA+-type ATPase	Biological Process: response to molecule of bacterial origin (GO:0002237);|Molecular Function: ATP binding (GO:0005524);|Cellular Component: mitochondrion (GO:0005739);|Cellular Component: mitochondrial envelope (GO:0005740);|Cellular Component: mitochondrial outer membrane (GO:0005741);|Biological Process: cell death (GO:0008219);|Biological Process: response to UV (GO:0009411);|Biological Proce…	--	--
TRINITY_DN15999_c3_g3_i1_1	4.16238	0.00207629	Up	PKU81731.1	hypothetical protein MA16_Dca018673 [Dendrobium catenatum]	--	--	--	--	--	--	--	--	--	--
TRINITY_DN16024_c0_g2_i4_1	4.61929	0.0277578	Up	XP_009397284.1	PREDICTED: probable prolyl 4-hydroxylase 9 [Musa acuminata subsp. malaccensis]	Q8VZJ7|P4H9_ARATH	Probable prolyl 4-hydroxylase 9 OS=Arabidopsis thaliana OX=3702 GN=P4H9 PE=2 SV=1	mus:103982173	E1.14.11.2	prolyl 4-hydroxylase	KOG1591	Prolyl 4-hydroxylase alpha subunit	Molecular Function: procollagen-proline 4-dioxygenase activity (GO:0004656);|Molecular Function: iron ion binding (GO:0005506);|Cellular Component: endoplasmic reticulum (GO:0005783);|Cellular Component: endoplasmic reticulum membrane (GO:0005789);|Cellular Component: Golgi apparatus (GO:0005794);|Cellular Component: integral component of membrane (GO:0016021);|Biological Process: peptidyl-prolin…	ko00330	Arginine and proline metabolism
TRINITY_DN16040_c0_g1_i1_2	2.09976	9.65e-05	Up	KMZ67802.1	GRAM domain-containing protein / ABA-responsive [Zostera marina]	Q9FTA0|GEML4_ARATH	GEM-like protein 4 OS=Arabidopsis thaliana OX=3702 GN=At5g08350 PE=2 SV=1	--	--	--	--	--	--	--	--
TRINITY_DN16056_c0_g1_i5_3	2.71282	2.06e-05	Up	OAY84892.1	HVA22-like protein j [Ananas comosus]	Q8LE10|HA22I_ARATH	HVA22-like protein i OS=Arabidopsis thaliana OX=3702 GN=HVA22I PE=2 SV=2	--	--	--	KOG1726	HVA22/DP1 gene product-related proteins	--	--	--
TRINITY_DN16067_c0_g1_i1_2	2.33457	0.0229455	Up	OVA16810.1	Protein of unknown function DUF4228 [Macleaya cordata]	--	--	--	--	--	--	--	--	--	--
TRINITY_DN16076_c0_g1_i1_2	0.174141	0.0162263	Down	--	--	--	--	--	--	--	--	--	--	--	--
TRINITY_DN16091_c1_g1_i3_2	0.205004	0.00313218	Down	RAL47244.1	hypothetical protein DM860_013209 [Cuscuta australis]	Q8GXG1|ASPGB_ARATH	Probable isoaspartyl peptidase/L-asparaginase 2 OS=Arabidopsis thaliana OX=3702 GN=At3g16150 PE=2 SV=2	nnu:104588131	iaaA, ASRGL1	beta-aspartyl-peptidase (threonine type)	KOG1592	Asparaginase	Molecular Function: asparaginase activity (GO:0004067);|Cellular Component: cytoplasm (GO:0005737);|Molecular Function: beta-aspartyl-peptidase activity (GO:0008798);|Molecular Function: hydrolase activity (GO:0016787);|Biological Process: asparagine catabolic process via L-aspartate (GO:0033345);|Biological Process: protein maturation (GO:0051604);	--	--
TRINITY_DN1610_c0_g1_i2_1	0.182218	2.62e-10	Down	OAY62908.1	BURP domain-containing protein 3 [Ananas comosus]	Q942D4|BURP3_ORYSJ	BURP domain-containing protein 3 OS=Oryza sativa subsp. japonica OX=39947 GN=BURP3 PE=2 SV=1	--	--	--	--	--	--	--	--
TRINITY_DN16133_c1_g2_i4_1	2.53156	0.00892594	Up	--	--	--	--	--	--	--	--	--	--	--	--
TRINITY_DN1613_c0_g1_i1_2	0	0.00425617	Down	ATO96339.1	alpha-2-HS-glycoprotein, partial [synthetic construct]	--	--	--	--	--	--	--	--	--	--
TRINITY_DN16169_c0_g1_i4_3	0.403378	2.91e-05	Down	PIA49296.1	hypothetical protein AQUCO_01300268v1 [Aquilegia coerulea]	Q9S757|CYSC1_ARATH	Bifunctional L-3-cyanoalanine synthase/cysteine synthase C1, mitochondrial OS=Arabidopsis thaliana OX=3702 GN=CYSC1 PE=1 SV=1	nnu:104610634	ATCYSC1	L-3-cyanoalanine synthase/ cysteine synthase	KOG1252	Cystathionine beta-synthase and related enzymes	Molecular Function: cysteine synthase activity (GO:0004124);|Molecular Function: copper ion binding (GO:0005507);|Cellular Component: cytoplasm (GO:0005737);|Cellular Component: mitochondrion (GO:0005739);|Biological Process: cysteine biosynthetic process from serine (GO:0006535);|Biological Process: immune response (GO:0006955);|Cellular Component: chloroplast (GO:0009507);|Biological Process: c…	ko00460|ko01200|ko01230|ko00270|ko00920	Cyanoamino acid metabolism|Carbon metabolism|Biosynthesis of amino acids|Cysteine and methionine metabolism|Sulfur metabolism
TRINITY_DN16187_c0_g1_i7_3	0.31499	0.00117031	Down	XP_019709859.1	PREDICTED: uncharacterized protein LOC105056000 isoform X3 [Elaeis guineensis]	--	--	--	--	--	--	--	--	--	--
TRINITY_DN16191_c0_g1_i9_3	2.04644	0.00480521	Up	XP_008790516.1	uncharacterized protein LOC103707705 [Phoenix dactylifera]	A9LLI8|RP6L3_ARATH	Protein RRP6-like 3 OS=Arabidopsis thaliana OX=3702 GN=RRP6L3 PE=2 SV=1	pda:103707705	K09122	uncharacterized protein	KOG2207	Predicted 3'-5' exonuclease	Molecular Function: nucleotide binding (GO:0000166);|Molecular Function: nucleic acid binding (GO:0003676);|Cellular Component: cytoplasm (GO:0005737);|Cellular Component: cytosol (GO:0005829);|Molecular Function: 3'-5' exonuclease activity (GO:0008408);	--	--
TRINITY_DN16210_c0_g2_i1_2	29.9886	0.0223937	Up	--	--	--	--	--	--	--	--	--	--	--	--
TRINITY_DN16230_c0_g2_i4_3	0.216431	0.00294788	Down	--	--	--	--	--	--	--	--	--	--	--	--
TRINITY_DN16234_c0_g1_i2_3	3.22381	2.79e-09	Up	XP_010928477.1	PREDICTED: probable polygalacturonase [Elaeis guineensis]	Q94AJ5|PGLR5_ARATH	Probable polygalacturonase At1g80170 OS=Arabidopsis thaliana OX=3702 GN=At1g80170 PE=1 SV=1	--	--	--	--	--	Molecular Function: polygalacturonase activity (GO:0004650);|Cellular Component: extracellular region (GO:0005576);|Biological Process: carbohydrate metabolic process (GO:0005975);|Cellular Component: plant-type cell wall (GO:0009505);|Biological Process: cell wall organization (GO:0071555);	--	--
TRINITY_DN16251_c0_g1_i3_3	0.467133	1.91e-05	Down	XP_010932772.1	PREDICTED: protein MARD1-like [Elaeis guineensis]	Q8L471|FLZ8_ARATH	FCS-Like Zinc finger 8 OS=Arabidopsis thaliana OX=3702 GN=FLZ8 PE=1 SV=1	--	--	--	--	--	Biological Process: response to sucrose (GO:0009744);|Biological Process: response to glucose (GO:0009749);|Biological Process: response to starvation (GO:0042594);|Molecular Function: metal ion binding (GO:0046872);	--	--
TRINITY_DN16265_c0_g1_i1_2	0.368917	0.0128562	Down	OAY67488.1	UPF0481 protein [Ananas comosus]	Q9SD53|Y3720_ARATH	UPF0481 protein At3g47200 OS=Arabidopsis thaliana OX=3702 GN=At3g47200 PE=2 SV=1	--	--	--	--	--	Cellular Component: plasma membrane (GO:0005886);|Cellular Component: integral component of membrane (GO:0016021);	--	--
TRINITY_DN16298_c0_g1_i2_3	2.47898	3.89e-05	Up	XP_019705856.1	PREDICTED: probable amino-acid acetyltransferase NAGS1, chloroplastic [Elaeis guineensis]	B5X4Z4|NAGS2_ARATH	Probable amino-acid acetyltransferase NAGS2, chloroplastic OS=Arabidopsis thaliana OX=3702 GN=NAGS2 PE=1 SV=1	egu:105046297	argAB	amino-acid N-acetyltransferase	KOG2436	Acetylglutamate kinase/acetylglutamate synthase	Molecular Function: acetyl-CoA:L-glutamate N-acetyltransferase activity (GO:0004042);|Biological Process: arginine biosynthetic process (GO:0006526);|Cellular Component: chloroplast (GO:0009507);|Molecular Function: methione N-acyltransferase activity (GO:0103045);	ko01230|ko00220|ko01210	Biosynthesis of amino acids|Arginine biosynthesis|2-Oxocarboxylic acid metabolism
TRINITY_DN16329_c0_g2_i1_2	0.254268	0.0207944	Down	--	--	--	--	--	--	--	--	--	--	--	--
TRINITY_DN16344_c0_g2_i1_1	0.230912	7.47e-11	Down	GAQ88660.1	MPBQ/MSBQ methyltransferase [Klebsormidium nitens]	Q2QM69|BQMT2_ORYSJ	2-methyl-6-phytyl-1,4-hydroquinone methyltransferase 2, chloroplastic OS=Oryza sativa subsp. japonica OX=39947 GN=Os12g0615400 PE=2 SV=2	egu:105055609	VTE3, APG1	MPBQ/MSBQ methyltransferase	KOG1540	Ubiquinone biosynthesis methyltransferase COQ5	Cellular Component: chloroplast inner membrane (GO:0009706);|Biological Process: vitamin E biosynthetic process (GO:0010189);|Cellular Component: integral component of membrane (GO:0016021);|Molecular Function: 2-methyl-6-geranylgeranyl-1,4-benzoquinol methyltransferase activity (GO:0102550);	ko00130	Ubiquinone and other terpenoid-quinone biosynthesis
TRINITY_DN16360_c1_g2_i1_1	14.2901	0.00266447	Up	--	--	--	--	--	--	--	--	--	--	--	--
TRINITY_DN16382_c0_g1_i4_3	0.454143	0.0103072	Down	PKU62552.1	hypothetical protein MA16_Dca024683 [Dendrobium catenatum]	--	--	--	--	--	--	--	--	--	--
TRINITY_DN16400_c0_g2_i2_3	2.36361	3.81e-05	Up	ABG66107.1	retrotransposon protein, putative, Ty1-copia subclass [Oryza sativa Japonica Group]	--	--	--	--	--	--	--	--	--	--
TRINITY_DN16427_c0_g3_i1_2	24.8181	0.00183744	Up	XP_008779630.1	probable alpha,alpha-trehalose-phosphate synthase [UDP-forming] 9 [Phoenix dactylifera]	O23617|TPS5_ARATH	Alpha,alpha-trehalose-phosphate synthase [UDP-forming] 5 OS=Arabidopsis thaliana OX=3702 GN=TPS5 PE=1 SV=2	pda:103699387	TPS	trehalose 6-phosphate synthase/phosphatase	KOG1050	Trehalose-6-phosphate synthase component TPS1 and related subunits	Cellular Component: cytoplasm (GO:0005737);|Biological Process: trehalose biosynthetic process (GO:0005992);|Biological Process: dephosphorylation (GO:0016311);|Molecular Function: transferase activity, transferring glycosyl groups (GO:0016757);|Biological Process: trehalose metabolism in response to stress (GO:0070413);	ko00500	Starch and sucrose metabolism
TRINITY_DN16430_c0_g1_i5_2	0.215904	3.96e-19	Down	XP_010907323.1	PREDICTED: protein NRT1/ PTR FAMILY 3.1 isoform X1 [Elaeis guineensis]	Q9SX20|PTR18_ARATH	Protein NRT1/ PTR FAMILY 3.1 OS=Arabidopsis thaliana OX=3702 GN=NPF3.1 PE=2 SV=1	egu:105034002	SLC15A3_4, PHT	solute carrier family 15 (peptide/histidine transporter), member 3/4	KOG1237	H+/oligopeptide symporter	Cellular Component: plasma membrane (GO:0005886);|Biological Process: gibberellic acid homeostasis (GO:0010336);|Molecular Function: peptide:proton symporter activity (GO:0015333);|Cellular Component: integral component of membrane (GO:0016021);|Molecular Function: oligopeptide transmembrane transporter activity (GO:0035673);|Biological Process: nitrate assimilation (GO:0042128);|Cellular Compone…	--	--
TRINITY_DN16432_c0_g1_i1_2	0.391855	0.000244847	Down	--	--	--	--	--	--	--	--	--	--	--	--
TRINITY_DN16447_c0_g1_i5_2	0.20111	0.000823412	Down	XP_009387336.1	PREDICTED: uncharacterized protein LOC103974276 [Musa acuminata subsp. malaccensis]	--	--	--	--	--	--	--	--	--	--
TRINITY_DN16456_c0_g1_i12_3	3.54756	0.000984612	Up	XP_009418833.1	PREDICTED: vesicle-associated membrane protein 721 [Musa acuminata subsp. malaccensis]	O48850|VA725_ARATH	Vesicle-associated membrane protein 725 OS=Arabidopsis thaliana OX=3702 GN=VAMP725 PE=2 SV=2	mus:103998930	ATVAMP72	vesicle-associated membrane protein 72	KOG0859	Synaptobrevin/VAMP-like protein	Molecular Function: SNARE binding (GO:0000149);|Molecular Function: SNAP receptor activity (GO:0005484);|Cellular Component: endosome (GO:0005768);|Cellular Component: plasma membrane (GO:0005886);|Biological Process: exocytosis (GO:0006887);|Biological Process: vesicle fusion (GO:0006906);|Biological Process: protein transport (GO:0015031);|Cellular Component: integral component of membrane (GO:…	--	--
TRINITY_DN16456_c0_g3_i1_3	8.10716	0.0397155	Up	PNX91476.1	vesicle-associated membrane protein 726-like protein, partial [Trifolium pratense]	Q9ZTW3|VA721_ARATH	Vesicle-associated membrane protein 721 OS=Arabidopsis thaliana OX=3702 GN=VAMP721 PE=2 SV=1	--	--	--	KOG0859	Synaptobrevin/VAMP-like protein	Molecular Function: SNARE binding (GO:0000149);|Molecular Function: SNAP receptor activity (GO:0005484);|Cellular Component: endosome (GO:0005768);|Cellular Component: plasma membrane (GO:0005886);|Biological Process: exocytosis (GO:0006887);|Biological Process: vesicle fusion (GO:0006906);|Cellular Component: cell plate (GO:0009504);|Cellular Component: plasmodesma (GO:0009506);|Biological Proce…	--	--
TRINITY_DN16461_c0_g1_i2_3	0.423691	0.0322216	Down	RLW49657.1	zinc transporter 5 [Quercus suber]	Q7XLD4|ZIP3_ORYSJ	Zinc transporter 3 OS=Oryza sativa subsp. japonica OX=39947 GN=ZIP3 PE=1 SV=2	egr:104425168	SLC39A1_2_3, ZIP1_2_3	solute carrier family 39 (zinc transporter), member 1/2/3	KOG1558	Fe2+/Zn2+ regulated transporter	Molecular Function: zinc ion transmembrane transporter activity (GO:0005385);|Cellular Component: plasma membrane (GO:0005886);|Biological Process: zinc ion transport (GO:0006829);|Cellular Component: integral component of membrane (GO:0016021);|Biological Process: zinc ion transmembrane transport (GO:0071577);	--	--
TRINITY_DN16472_c1_g3_i1_3	0.184642	0.0413773	Down	--	--	--	--	--	--	--	--	--	--	--	--
TRINITY_DN16476_c0_g1_i3_2	0.442975	0.00653242	Down	XP_009408640.1	PREDICTED: WAT1-related protein At5g07050-like [Musa acuminata subsp. malaccensis]	Q9FL41|WTR38_ARATH	WAT1-related protein At5g07050 OS=Arabidopsis thaliana OX=3702 GN=At5g07050 PE=2 SV=1	--	--	--	--	--	Cellular Component: plasma membrane (GO:0005886);|Cellular Component: integral component of membrane (GO:0016021);|Molecular Function: transmembrane transporter activity (GO:0022857);	--	--
TRINITY_DN16477_c0_g5_i1_1	Inf	0.0214737	Up	--	--	--	--	--	--	--	--	--	--	--	--
TRINITY_DN16494_c0_g2_i1_3	4.67294	0.0300163	Up	XP_008777762.1	BAG family molecular chaperone regulator 8, chloroplastic [Phoenix dactylifera]	--	--	--	--	--	--	--	--	--	--
TRINITY_DN16498_c0_g1_i2_2	0.425021	0.00480723	Down	XP_026661740.1	AUGMIN subunit 8-like [Phoenix dactylifera]	Q9SUH5|AUG8_ARATH	AUGMIN subunit 8 OS=Arabidopsis thaliana OX=3702 GN=AUG8 PE=1 SV=1	--	--	--	--	--	Cellular Component: cytoplasm (GO:0005737);|Cellular Component: centrosome (GO:0005813);|Cellular Component: nuclear microtubule (GO:0005880);|Biological Process: centrosome cycle (GO:0007098);|Molecular Function: microtubule binding (GO:0008017);|Biological Process: spindle assembly (GO:0051225);|Biological Process: cell division (GO:0051301);	--	--
TRINITY_DN16510_c0_g1_i5_1	Inf	9.03e-08	Up	XP_020576132.1	adhesive plaque matrix protein isoform X4 [Phalaenopsis equestris]	Q25AG5|ERG3_ORYSI	Elicitor-responsive protein 3 OS=Oryza sativa subsp. indica OX=39946 GN=ERG3 PE=2 SV=1	--	--	--	KOG1030	Predicted Ca2+-dependent phospholipid-binding protein	--	--	--
TRINITY_DN16517_c0_g2_i2_3	0.40316	0.0400164	Down	PWZ18833.1	putative acetyltransferase [Zea mays]	Q9SND9|Y3028_ARATH	Uncharacterized acetyltransferase At3g50280 OS=Arabidopsis thaliana OX=3702 GN=At3g50280 PE=3 SV=1	--	--	--	--	--	Molecular Function: transferase activity, transferring acyl groups other than amino-acyl groups (GO:0016747);	--	--
TRINITY_DN16540_c1_g5_i1_1	2.29961	0.00369089	Up	--	--	--	--	--	--	--	--	--	--	--	--
TRINITY_DN16543_c0_g5_i1_1	3.354	0.000857746	Up	--	--	--	--	--	--	--	--	--	--	--	--
TRINITY_DN1654_c0_g1_i1_1	2.89502	0.000261408	Up	XP_010942627.1	PREDICTED: uncharacterized protein LOC105060558 [Elaeis guineensis]	--	--	--	--	--	--	--	--	--	--
TRINITY_DN16553_c0_g1_i1_1	3.45395	0.0157268	Up	--	--	--	--	--	--	--	--	--	--	--	--
TRINITY_DN16578_c0_g1_i2_1	3.13443	0.00958601	Up	--	--	--	--	--	--	--	--	--	--	--	--
TRINITY_DN16578_c1_g2_i1_1	4.44854	0.00209546	Up	XP_011624816.1	bifunctional L-3-cyanoalanine synthase/cysteine synthase, mitochondrial isoform X2 [Amborella trichopoda]	Q9S757|CYSC1_ARATH	Bifunctional L-3-cyanoalanine synthase/cysteine synthase C1, mitochondrial OS=Arabidopsis thaliana OX=3702 GN=CYSC1 PE=1 SV=1	atr:18422839	ATCYSC1	L-3-cyanoalanine synthase/ cysteine synthase	KOG1252	Cystathionine beta-synthase and related enzymes	Molecular Function: cysteine synthase activity (GO:0004124);|Molecular Function: copper ion binding (GO:0005507);|Cellular Component: cytoplasm (GO:0005737);|Cellular Component: mitochondrion (GO:0005739);|Biological Process: cysteine biosynthetic process from serine (GO:0006535);|Biological Process: immune response (GO:0006955);|Cellular Component: chloroplast (GO:0009507);|Biological Process: c…	ko00460|ko01200|ko01230|ko00270|ko00920	Cyanoamino acid metabolism|Carbon metabolism|Biosynthesis of amino acids|Cysteine and methionine metabolism|Sulfur metabolism
TRINITY_DN16588_c0_g1_i1_2	2.09098	0.00121912	Up	--	--	--	--	--	--	--	--	--	--	--	--
TRINITY_DN16592_c0_g1_i2_3	0.414177	0.000289219	Down	ONK79638.1	uncharacterized protein A4U43_C01F8410 [Asparagus officinalis]	Q67Y83|SCP51_ARATH	Serine carboxypeptidase-like 51 OS=Arabidopsis thaliana OX=3702 GN=SCPL51 PE=2 SV=2	sind:105170767	SCPEP1	serine carboxypeptidase 1	KOG1283	Serine carboxypeptidases	Molecular Function: serine-type carboxypeptidase activity (GO:0004185);|Cellular Component: extracellular region (GO:0005576);|Biological Process: proteolysis involved in cellular protein catabolic process (GO:0051603);	--	--
TRINITY_DN16594_c0_g1_i1_1	2.9557	0.00245383	Up	XP_008812087.2	EP1-like glycoprotein 2 [Phoenix dactylifera]	Q9ZVA2|EP1L2_ARATH	EP1-like glycoprotein 2 OS=Arabidopsis thaliana OX=3702 GN=At1g78830 PE=1 SV=1	--	--	--	--	--	Cellular Component: cell wall (GO:0005618);|Cellular Component: Golgi apparatus (GO:0005794);|Cellular Component: plasma membrane (GO:0005886);|Cellular Component: plant-type cell wall (GO:0009505);|Cellular Component: plasmodesma (GO:0009506);|Biological Process: response to cytokinin (GO:0009735);|Molecular Function: carbohydrate binding (GO:0030246);|Cellular Component: apoplast (GO:0048046);	--	--
TRINITY_DN16610_c1_g2_i4_2	2.06697	0.0391166	Up	XP_009405567.1	PREDICTED: chitinase 6 [Musa acuminata subsp. malaccensis]	Q9M2U5|CHI5_ARATH	Endochitinase EP3 OS=Arabidopsis thaliana OX=3702 GN=EP3 PE=1 SV=1	mus:103988682	E3.2.1.14	chitinase	KOG4742	Predicted chitinase	Biological Process: polysaccharide catabolic process (GO:0000272);|Molecular Function: chitinase activity (GO:0004568);|Cellular Component: cell wall (GO:0005618);|Biological Process: chitin catabolic process (GO:0006032);|Biological Process: defense response (GO:0006952);|Molecular Function: chitin binding (GO:0008061);|Biological Process: response to wounding (GO:0009611);|Biological Process: r…	ko00520	Amino sugar and nucleotide sugar metabolism
TRINITY_DN16622_c0_g5_i1_3	5.35571	0.0234664	Up	PKA57601.1	Retrovirus-related Pol polyprotein from transposon TNT 1-94 [Apostasia shenzhenica]	P10978|POLX_TOBAC	Retrovirus-related Pol polyprotein from transposon TNT 1-94 OS=Nicotiana tabacum OX=4097 PE=2 SV=1	bvg:104905624	ABCB1	ATP-binding cassette, subfamily B (MDR/TAP), member 1	KOG0017	FOG: Transposon-encoded proteins with TYA, reverse transcriptase, integrase domains in various combinations	Cellular Component: retrotransposon nucleocapsid (GO:0000943);|Molecular Function: nucleic acid binding (GO:0003676);|Molecular Function: RNA-directed DNA polymerase activity (GO:0003964);|Molecular Function: aspartic-type endopeptidase activity (GO:0004190);|Molecular Function: endonuclease activity (GO:0004519);|Molecular Function: zinc ion binding (GO:0008270);|Biological Process: DNA integrat…	ko02010	ABC transporters
TRINITY_DN16633_c0_g1_i5_1	0.391708	0.000563803	Down	XP_006388720.2	MDIS1-interacting receptor like kinase 2 [Populus trichocarpa]	Q9LP24|Y1571_ARATH	Probable leucine-rich repeat receptor-like protein kinase At1g35710 OS=Arabidopsis thaliana OX=3702 GN=At1g35710 PE=1 SV=1	--	--	--	--	--	--	--	--
TRINITY_DN16639_c1_g1_i1_2	0.457249	2.56e-12	Down	XP_002454956.1	uncharacterized protein LOC8081421 [Sorghum bicolor]	--	--	--	--	--	--	--	--	--	--
TRINITY_DN16698_c0_g3_i1_2	11.7299	0.00297303	Up	--	--	--	--	--	--	--	--	--	--	--	--
TRINITY_DN16714_c0_g1_i2_1	2.79961	4.09e-06	Up	OVA03899.1	GDP-fucose protein O-fucosyltransferase [Macleaya cordata]	Q6NQ51|OFUT3_ARATH	O-fucosyltransferase 3 OS=Arabidopsis thaliana OX=3702 GN=OFUT3 PE=2 SV=1	--	--	--	--	--	--	--	--
TRINITY_DN16733_c0_g1_i1_1	2.38418	0.000499168	Up	XP_023516791.1	probable LRR receptor-like serine/threonine-protein kinase At1g74360 [Cucurbita pepo subsp. pepo]	C0LGJ1|Y1743_ARATH	Probable LRR receptor-like serine/threonine-protein kinase At1g74360 OS=Arabidopsis thaliana OX=3702 GN=At1g74360 PE=1 SV=1	--	--	--	--	--	--	--	--
TRINITY_DN1674_c0_g1_i1_2	0.116254	0.0128024	Down	XP_008813167.1	uncharacterized protein LOC103723857 [Phoenix dactylifera]	--	--	--	--	--	--	--	--	--	--
TRINITY_DN16762_c0_g3_i1_2	3.59316	0.00163191	Up	XP_010934179.1	PREDICTED: chaperone protein dnaJ 11, chloroplastic-like [Elaeis guineensis]	Q9FYB5|DNJ11_ARATH	Chaperone protein dnaJ 11, chloroplastic OS=Arabidopsis thaliana OX=3702 GN=ATJ11 PE=1 SV=2	--	--	--	KOG0712	Molecular chaperone (DnaJ superfamily)	Cellular Component: nucleus (GO:0005634);|Cellular Component: chloroplast (GO:0009507);|Cellular Component: plastid (GO:0009536);|Cellular Component: chloroplast stroma (GO:0009570);	--	--
TRINITY_DN16765_c0_g1_i8_1	3.80199	0.0053947	Up	KJB08916.1	hypothetical protein B456_001G112600 [Gossypium raimondii]	Q9STF2|PTA16_ARATH	Protein PLASTID TRANSCRIPTIONALLY ACTIVE 16, chloroplastic OS=Arabidopsis thaliana OX=3702 GN=PTAC16 PE=1 SV=1	--	--	--	KOG1203	Predicted dehydrogenase	Biological Process: circadian rhythm (GO:0007623);|Cellular Component: nucleoid (GO:0009295);|Cellular Component: chloroplast (GO:0009507);|Cellular Component: plastid chromosome (GO:0009508);|Cellular Component: chloroplast thylakoid (GO:0009534);|Cellular Component: chloroplast thylakoid membrane (GO:0009535);|Cellular Component: chloroplast envelope (GO:0009941);|Cellular Component: membrane (…	--	--
TRINITY_DN16805_c0_g2_i1_3	0.183015	0.047037	Down	--	--	--	--	--	--	--	--	--	--	--	--
TRINITY_DN16814_c1_g3_i3_1	0.364834	5.5e-08	Down	OAY83742.1	Tricetin 3',4',5'-O-trimethyltransferase [Ananas comosus]	Q8LL87|COMT1_COFCA	Caffeic acid 3-O-methyltransferase OS=Coffea canephora OX=49390 PE=2 SV=1	vvi:100854172	E2.1.1.68, COMT	caffeic acid 3-O-methyltransferase	KOG3178	Hydroxyindole-O-methyltransferase and related SAM-dependent methyltransferases	Biological Process: lignin biosynthetic process (GO:0009809);|Molecular Function: protein dimerization activity (GO:0046983);|Molecular Function: caffeate O-methyltransferase activity (GO:0047763);	ko00940	Phenylpropanoid biosynthesis
TRINITY_DN16817_c0_g1_i3_2	0.405097	0.0308661	Down	XP_010241109.1	PREDICTED: uncharacterized protein LOC104585807 [Nelumbo nucifera]	--	--	--	--	--	--	--	--	--	--
TRINITY_DN16819_c0_g1_i9_2	0.406762	0.00126455	Down	ABR19829.1	cysteine proteinase [Elaeis guineensis]	Q10717|CYSP2_MAIZE	Cysteine proteinase 2 OS=Zea mays OX=4577 GN=CCP2 PE=2 SV=1	egu:105041860	CTSH	cathepsin H	KOG1543	Cysteine proteinase Cathepsin L	Molecular Function: cysteine-type endopeptidase activity (GO:0004197);|Cellular Component: extracellular space (GO:0005615);|Cellular Component: lysosome (GO:0005764);|Biological Process: proteolysis involved in cellular protein catabolic process (GO:0051603);	ko04142|ko04210	Lysosome|Apoptosis
TRINITY_DN16820_c1_g7_i2_1	2.26264	0.00343992	Up	XP_020212638.1	serine/threonine-protein phosphatase 7 long form homolog [Cajanus cajan]	Q9SK32|MAIL1_ARATH	Protein MAIN-LIKE 1 OS=Arabidopsis thaliana OX=3702 GN=MAIL1 PE=2 SV=1	--	--	--	--	--	Cellular Component: nucleus (GO:0005634);|Molecular Function: transaminase activity (GO:0008483);|Biological Process: meristem maintenance (GO:0010073);|Biological Process: regulation of root meristem growth (GO:0010082);|Biological Process: gene silencing (GO:0016458);	--	--
TRINITY_DN16825_c0_g1_i1_3	2.75648	0.000109924	Up	XP_010268367.1	PREDICTED: probable alpha,alpha-trehalose-phosphate synthase [UDP-forming] 9 isoform X1 [Nelumbo nucifera]	Q0WUI9|TPS8_ARATH	Probable alpha,alpha-trehalose-phosphate synthase [UDP-forming] 8 OS=Arabidopsis thaliana OX=3702 GN=TPS8 PE=2 SV=1	nnu:104605340	TPS	trehalose 6-phosphate synthase/phosphatase	KOG1050	Trehalose-6-phosphate synthase component TPS1 and related subunits	Cellular Component: cytoplasm (GO:0005737);|Biological Process: trehalose biosynthetic process (GO:0005992);|Biological Process: dephosphorylation (GO:0016311);|Molecular Function: transferase activity, transferring glycosyl groups (GO:0016757);|Biological Process: trehalose metabolism in response to stress (GO:0070413);	ko00500	Starch and sucrose metabolism
TRINITY_DN16833_c0_g1_i7_3	2.51804	0.000377862	Up	--	--	--	--	--	--	--	--	--	--	--	--
TRINITY_DN16838_c2_g1_i1_1	2.12204	0.0140175	Up	--	--	--	--	--	--	--	--	--	--	--	--
TRINITY_DN16874_c0_g1_i5_2	2.11891	0.0185017	Up	--	--	--	--	--	--	--	--	--	--	--	--
TRINITY_DN16881_c0_g2_i1_1	0.386852	0.00568633	Down	--	--	--	--	--	--	--	--	--	--	--	--
TRINITY_DN16895_c0_g1_i3_2	3.51531	0.0372799	Up	XP_010915068.1	PREDICTED: tryptophan aminotransferase-related protein 3-like [Elaeis guineensis]	Q9FE98|TAR3_ARATH	Tryptophan aminotransferase-related protein 3 OS=Arabidopsis thaliana OX=3702 GN=TAR3 PE=3 SV=1	--	--	--	--	--	Molecular Function: transaminase activity (GO:0008483);|Cellular Component: integral component of membrane (GO:0016021);|Molecular Function: carbon-sulfur lyase activity (GO:0016846);	--	--
TRINITY_DN16896_c0_g1_i2_1	2.34245	0.001149	Up	XP_008781074.1	phospholipase A1 PLIP2, chloroplastic [Phoenix dactylifera]	F4HXL0|PLIP2_ARATH	Phospholipase A1 PLIP2, chloroplastic OS=Arabidopsis thaliana OX=3702 GN=PLIP2 PE=1 SV=1	--	--	--	--	--	Biological Process: defense response to insect (GO:0002213);|Molecular Function: phospholipase A1 activity (GO:0008970);|Cellular Component: chloroplast (GO:0009507);|Cellular Component: chloroplast stroma (GO:0009570);|Biological Process: lipid catabolic process (GO:0016042);|Biological Process: positive regulation of defense response (GO:0031349);|Cellular Component: chloroplast membrane (GO:00…	--	--
TRINITY_DN16901_c0_g2_i2_1	2.54413	0.0439702	Up	OEL23021.1	Gamma carbonic anhydrase 1, mitochondrial [Dichanthelium oligosanthes]	Q9FWR5|GCA1_ARATH	Gamma carbonic anhydrase 1, mitochondrial OS=Arabidopsis thaliana OX=3702 GN=GAMMACA1 PE=1 SV=1	--	--	--	--	--	Molecular Function: carbonate dehydratase activity (GO:0004089);|Cellular Component: mitochondrion (GO:0005739);|Cellular Component: mitochondrial respiratory chain complex I (GO:0005747);|Biological Process: photorespiration (GO:0009853);|Cellular Component: mitochondrial membrane (GO:0031966);|Cellular Component: respiratory chain complex I (GO:0045271);|Molecular Function: metal ion binding (G…	--	--
TRINITY_DN16913_c0_g2_i3_1	3.24311	0.00791157	Up	XP_020413103.1	putative disease resistance RPP13-like protein 1 [Prunus persica]	Q9LRR4|R13L1_ARATH	Putative disease resistance RPP13-like protein 1 OS=Arabidopsis thaliana OX=3702 GN=RPPL1 PE=3 SV=1	--	--	--	KOG4658	Apoptotic ATPase	--	--	--
TRINITY_DN16945_c0_g2_i3_1	5.96021	0.00893996	Up	XP_002266819.2	PREDICTED: heavy metal-associated isoprenylated plant protein 16-like [Vitis vinifera]	F2VYU4|PIK1_ORYSJ	Disease resistance protein Pik-1 OS=Oryza sativa subsp. japonica OX=39947 GN=PIK-1 PE=1 SV=1	--	--	--	--	--	Molecular Function: ATP binding (GO:0005524);|Biological Process: plant-type hypersensitive response (GO:0009626);|Biological Process: defense response signaling pathway, resistance gene-dependent (GO:0009870);|Biological Process: defense response to bacterium (GO:0042742);|Molecular Function: ADP binding (GO:0043531);	--	--
TRINITY_DN16964_c0_g2_i1_2	0	0.00456211	Down	--	--	--	--	--	--	--	--	--	--	--	--
TRINITY_DN16972_c1_g4_i1_3	Inf	0.0323813	Up	--	--	--	--	--	--	--	--	--	--	--	--
TRINITY_DN16974_c0_g1_i1_2	0	0.00266066	Down	--	--	--	--	--	--	--	--	--	--	--	--
TRINITY_DN16978_c0_g2_i3_3	3.16159	0.0130041	Up	PKA49510.1	Retrovirus-related Pol polyprotein from transposon TNT 1-94 [Apostasia shenzhenica]	P10978|POLX_TOBAC	Retrovirus-related Pol polyprotein from transposon TNT 1-94 OS=Nicotiana tabacum OX=4097 PE=2 SV=1	--	--	--	KOG0017	FOG: Transposon-encoded proteins with TYA, reverse transcriptase, integrase domains in various combinations	Cellular Component: retrotransposon nucleocapsid (GO:0000943);|Molecular Function: nucleic acid binding (GO:0003676);|Molecular Function: RNA-directed DNA polymerase activity (GO:0003964);|Molecular Function: aspartic-type endopeptidase activity (GO:0004190);|Molecular Function: endonuclease activity (GO:0004519);|Molecular Function: zinc ion binding (GO:0008270);|Biological Process: DNA integrat…	--	--
TRINITY_DN16983_c0_g1_i2_3	2.91728	0.000143483	Up	--	--	--	--	--	--	--	--	--	--	--	--
TRINITY_DN16986_c0_g2_i1_1	4.19472	0.0216464	Up	--	--	--	--	--	--	--	--	--	--	--	--
TRINITY_DN16988_c0_g1_i2_2	2.70413	0.00881525	Up	XP_008809977.1	WRKY transcription factor WRKY24-like [Phoenix dactylifera]	Q6IEQ7|WRK24_ORYSJ	WRKY transcription factor WRKY24 OS=Oryza sativa subsp. japonica OX=39947 GN=WRKY24 PE=2 SV=1	--	--	--	--	--	Molecular Function: DNA-binding transcription factor activity (GO:0003700);|Cellular Component: nucleus (GO:0005634);|Biological Process: response to abscisic acid (GO:0009737);|Biological Process: abscisic acid-activated signaling pathway (GO:0009738);|Biological Process: response to gibberellin (GO:0009739);|Biological Process: gibberellic acid mediated signaling pathway (GO:0009740);|Biologica…	--	--
TRINITY_DN16992_c0_g1_i1_3	0.313135	0.025255	Down	XP_021831893.1	probable O-methyltransferase 3 [Prunus avium]	B6VJS4|ROMT_VITVI	Trans-resveratrol di-O-methyltransferase OS=Vitis vinifera OX=29760 GN=ROMT PE=1 SV=2	--	--	--	KOG3178	Hydroxyindole-O-methyltransferase and related SAM-dependent methyltransferases	Molecular Function: O-methyltransferase activity (GO:0008171);|Molecular Function: S-adenosylmethionine-dependent methyltransferase activity (GO:0008757);|Biological Process: aromatic compound biosynthetic process (GO:0019438);|Molecular Function: protein dimerization activity (GO:0046983);|Molecular Function: resveratrol 3,5-O-dimethyltransferase activity (GO:0102303);	--	--
TRINITY_DN16998_c0_g2_i6_3	2.92782	0.00209919	Up	--	--	--	--	--	--	--	--	--	--	--	--
TRINITY_DN17009_c0_g1_i4_1	2.54414	0.00251392	Up	ERN18678.1	hypothetical protein AMTR_s00065p00199990 [Amborella trichopoda]	A5YVF1|SGS3_SOLLC	Protein SUPPRESSOR OF GENE SILENCING 3 OS=Solanum lycopersicum OX=4081 GN=SGS3 PE=1 SV=1	--	--	--	--	--	Biological Process: gene silencing by RNA (GO:0031047);|Cellular Component: perinuclear region of cytoplasm (GO:0048471);|Biological Process: regulation of defense response to virus (GO:0050688);	--	--
TRINITY_DN17025_c0_g1_i2_3	0.457882	0.00321777	Down	XP_010274739.1	PREDICTED: uncharacterized protein LOC104609984 isoform X2 [Nelumbo nucifera]	--	--	--	--	--	KOG0167	FOG: Armadillo/beta-catenin-like repeats	--	--	--
TRINITY_DN17056_c3_g1_i10_3	2.49858	0.0199818	Up	PKA51241.1	Ras-related protein RABA2a [Apostasia shenzhenica]	--	--	--	--	--	KOG0017	FOG: Transposon-encoded proteins with TYA, reverse transcriptase, integrase domains in various combinations	--	--	--
TRINITY_DN17062_c0_g1_i1_3	3.45386	0.0342383	Up	--	--	--	--	--	--	--	--	--	--	--	--
TRINITY_DN17063_c0_g1_i1_3	0.466496	0.0108406	Down	XP_010261239.1	PREDICTED: peroxidase N1-like [Nelumbo nucifera]	Q9XIV8|PERN1_TOBAC	Peroxidase N1 OS=Nicotiana tabacum OX=4097 GN=poxN1 PE=1 SV=1	nnu:104600106	E1.11.1.7	peroxidase	--	--	Molecular Function: peroxidase activity (GO:0004601);|Cellular Component: extracellular region (GO:0005576);|Biological Process: response to oxidative stress (GO:0006979);|Molecular Function: heme binding (GO:0020037);|Biological Process: hydrogen peroxide catabolic process (GO:0042744);|Molecular Function: metal ion binding (GO:0046872);	ko00940	Phenylpropanoid biosynthesis
TRINITY_DN17066_c0_g3_i2_3	2.51271	0.00726068	Up	ONK59735.1	uncharacterized protein A4U43_C08F9940 [Asparagus officinalis]	Q84SL0|CDPKK_ORYSJ	Calcium-dependent protein kinase 20 OS=Oryza sativa subsp. japonica OX=39947 GN=CPK20 PE=2 SV=2	--	--	--	KOG0032	Ca2+/calmodulin-dependent protein kinase, EF-Hand protein superfamily	Molecular Function: calmodulin-dependent protein kinase activity (GO:0004683);|Molecular Function: calcium ion binding (GO:0005509);|Molecular Function: ATP binding (GO:0005524);|Cellular Component: nucleus (GO:0005634);|Cellular Component: cytoplasm (GO:0005737);|Biological Process: abscisic acid-activated signaling pathway (GO:0009738);|Molecular Function: calcium-dependent protein serine/threo…	--	--
TRINITY_DN17069_c0_g1_i8_2	0.467624	0.00185475	Down	--	--	--	--	--	--	--	--	--	--	--	--
TRINITY_DN17090_c0_g2_i1_1	3.4063	0.0249111	Up	--	--	--	--	--	--	--	--	--	--	--	--
TRINITY_DN17095_c0_g1_i1_3	3.14966	0.011156	Up	--	--	--	--	--	--	--	--	--	--	--	--
TRINITY_DN17096_c0_g1_i2_3	2.18158	3.58e-07	Up	XP_010917914.1	PREDICTED: uncharacterized protein LOC105042416 [Elaeis guineensis]	--	--	--	--	--	--	--	--	--	--
TRINITY_DN17121_c0_g2_i1_1	Inf	0.0080043	Up	XP_013659982.1	guanosine nucleotide diphosphate dissociation inhibitor 2 [Brassica napus]	O24653|GDI2_ARATH	Guanosine nucleotide diphosphate dissociation inhibitor 2 OS=Arabidopsis thaliana OX=3702 GN=GDI2 PE=2 SV=1	brp:103841846	GDI1_2	Rab GDP dissociation inhibitor	KOG1439	RAB proteins geranylgeranyltransferase component A (RAB escort protein)	Molecular Function: Rab GDP-dissociation inhibitor activity (GO:0005093);|Molecular Function: GTPase activator activity (GO:0005096);|Cellular Component: cytosol (GO:0005829);|Biological Process: small GTPase mediated signal transduction (GO:0007264);|Cellular Component: plasmodesma (GO:0009506);|Biological Process: protein transport (GO:0015031);|Cellular Component: apoplast (GO:0048046);	--	--
TRINITY_DN17123_c0_g1_i1_1	3.22993	0.00311144	Up	--	--	--	--	--	--	--	--	--	--	--	--
TRINITY_DN17126_c2_g4_i1_1	Inf	0.030426	Up	--	--	--	--	--	--	--	--	--	--	--	--
TRINITY_DN17149_c0_g1_i4_3	0.377832	0.0184885	Down	--	--	--	--	--	--	--	--	--	--	--	--
TRINITY_DN17151_c1_g2_i2_2	0.479013	0.0407764	Down	XP_024954035.1	probable serine/threonine-protein kinase PBL5 [Citrus sinensis]	Q9FFW5|PERK8_ARATH	Proline-rich receptor-like protein kinase PERK8 OS=Arabidopsis thaliana OX=3702 GN=PERK8 PE=1 SV=1	cit:102627166	IRAK1	interleukin-1 receptor-associated kinase 1	KOG1187	Serine/threonine protein kinase	--	ko04064	NF-kappa B signaling pathway
TRINITY_DN17163_c0_g1_i2_1	2.04884	0.000414299	Up	XP_017701209.1	UPF0496 protein 4-like [Phoenix dactylifera]	A2Z9A6|U496D_ORYSI	UPF0496 protein 4 OS=Oryza sativa subsp. indica OX=39946 GN=OsI_033149 PE=3 SV=2	--	--	--	--	--	Cellular Component: integral component of membrane (GO:0016021);	--	--
TRINITY_DN17167_c0_g1_i1_2	2.31762	0.00315631	Up	XP_010257975.2	PREDICTED: cytochrome P450 85A1-like [Nelumbo nucifera]	Q69F95|C85A_PHAVU	Cytochrome P450 85A OS=Phaseolus vulgaris OX=3885 GN=BA13 PE=3 SV=2	pda:103722877	CYP85A2, BR6OX2	brassinosteroid-6-oxidase 2	KOG0157	Cytochrome P450 CYP4/CYP19/CYP26 subfamilies	Molecular Function: monooxygenase activity (GO:0004497);|Molecular Function: iron ion binding (GO:0005506);|Cellular Component: integral component of membrane (GO:0016021);|Molecular Function: oxidoreductase activity, acting on paired donors, with incorporation or reduction of molecular oxygen (GO:0016705);|Molecular Function: heme binding (GO:0020037);	ko00905	Brassinosteroid biosynthesis
TRINITY_DN1716_c0_g1_i1_2	9.08034	0.00104823	Up	XP_010922560.1	PREDICTED: probable 2-oxoglutarate-dependent dioxygenase At3g111800 [Elaeis guineensis]	Q9SRM3|DIOX6_ARATH	Probable 2-oxoglutarate-dependent dioxygenase At3g111800 OS=Arabidopsis thaliana OX=3702 GN=At3g11180 PE=2 SV=1	--	--	--	KOG0143	Iron/ascorbate family oxidoreductases	Biological Process: flavonoid biosynthetic process (GO:0009813);|Molecular Function: metal ion binding (GO:0046872);|Molecular Function: dioxygenase activity (GO:0051213);|Molecular Function: jasmonic acid hydrolase (GO:0120091);|Biological Process: regulation of jasmonic acid mediated signaling pathway (GO:2000022);	--	--
TRINITY_DN17177_c0_g2_i1_3	0.274051	0.000827218	Down	--	--	--	--	--	--	--	--	--	--	--	--
TRINITY_DN17190_c1_g3_i1_1	0.380265	0.000643806	Down	XP_019054231.1	PREDICTED: carbon catabolite repressor protein 4 homolog 3 isoform X3 [Nelumbo nucifera]	Q9LS39|CCR4C_ARATH	Carbon catabolite repressor protein 4 homolog 3 OS=Arabidopsis thaliana OX=3702 GN=CCR4-3 PE=2 SV=2	--	--	--	KOG2338	Transcriptional effector CCR4-related protein	Molecular Function: RNA binding (GO:0003723);|Molecular Function: poly(A)-specific ribonuclease activity (GO:0004535);|Cellular Component: nucleus (GO:0005634);|Cellular Component: cytoplasm (GO:0005737);|Molecular Function: metal ion binding (GO:0046872);	--	--
TRINITY_DN17206_c0_g1_i3_2	2.24291	0.0399027	Up	XP_010943141.1	PREDICTED: heptahelical transmembrane protein 4-like [Elaeis guineensis]	Q9SZG0|HHP4_ARATH	Heptahelical transmembrane protein 4 OS=Arabidopsis thaliana OX=3702 GN=HHP4 PE=2 SV=1	egu:105060948	ADIPOR	adiponectin receptor	KOG0748	Predicted membrane proteins, contain hemolysin III domain	Biological Process: response to hormone (GO:0009725);|Biological Process: response to sucrose (GO:0009744);|Cellular Component: integral component of membrane (GO:0016021);|Molecular Function: signaling receptor activity (GO:0038023);	ko04152	AMPK signaling pathway
TRINITY_DN17209_c2_g4_i1_3	14.7103	0.0296604	Up	XP_010259649.1	PREDICTED: luminal-binding protein 4-like [Nelumbo nucifera]	Q03685|BIP5_TOBAC	Luminal-binding protein 5 OS=Nicotiana tabacum OX=4097 GN=BIP5 PE=2 SV=1	nnu:104598993	HSPA5, BIP	heat shock 70kDa protein 5	KOG0100	Molecular chaperones GRP78/BiP/KAR2, HSP70 superfamily	Molecular Function: ATP binding (GO:0005524);|Cellular Component: endoplasmic reticulum lumen (GO:0005788);	ko04141|ko03060	Protein processing in endoplasmic reticulum|Protein export
TRINITY_DN17221_c0_g2_i1_2	2.79001	0.0233604	Up	CAN78459.1	hypothetical protein VITISV_035181 [Vitis vinifera]	--	--	--	--	--	--	--	--	--	--
TRINITY_DN17235_c0_g1_i10_1	2.60751	0.0313375	Up	XP_019705934.1	PREDICTED: uncharacterized protein At4g18490 isoform X2 [Elaeis guineensis]	P16128|Y4849_ARATH	Uncharacterized protein At4g18490 OS=Arabidopsis thaliana OX=3702 GN=At4g18490 PE=4 SV=3	--	--	--	--	--	--	--	--
TRINITY_DN17253_c0_g1_i2_1	4.85067	0.0037456	Up	ADA67934.1	putative harpin-induced protein 1 [Wolffia arrhiza]	Q9SJ52|NHL10_ARATH	NDR1/HIN1-like protein 10 OS=Arabidopsis thaliana OX=3702 GN=NHL10 PE=2 SV=1	--	--	--	--	--	Cellular Component: plasmodesma (GO:0009506);|Cellular Component: chloroplast (GO:0009507);|Biological Process: leaf senescence (GO:0010150);|Cellular Component: integral component of membrane (GO:0016021);|Cellular Component: anchored component of plasma membrane (GO:0046658);|Biological Process: defense response to virus (GO:0051607);|Biological Process: response to other organism (GO:0051707);	--	--
TRINITY_DN17263_c0_g2_i1_1	4.5385	0.0478057	Up	--	--	--	--	--	--	--	--	--	--	--	--
TRINITY_DN17281_c0_g1_i7_1	2.23415	0.04531	Up	XP_021600320.1	uncharacterized protein LOC110605938 isoform X2 [Manihot esculenta]	--	--	--	--	--	--	--	--	--	--
TRINITY_DN17288_c0_g1_i3_3	2.26725	0.0224775	Up	XP_010069469.1	PREDICTED: methylecgonone reductase [Eucalyptus grandis]	A0A1X9QHJ0|DMS1D_WHEAT	Deoxymugineic acid synthase 1-D OS=Triticum aestivum OX=4565 GN=DMAS1-D PE=2 SV=1	--	--	--	--	--	Biological Process: siderophore biosynthetic process (GO:0019290);|Molecular Function: 3''-deamino-3''-oxonicotianamine reductase activity (GO:0033707);|Biological Process: response to iron ion starvation (GO:1990641);	--	--
TRINITY_DN17300_c0_g1_i2_3	2.25154	0.0114568	Up	XP_010918048.1	PREDICTED: uncharacterized protein LOC105042502 [Elaeis guineensis]	C0HJG8|BSP_BOSSE	Basic secretory protease (Fragments) OS=Boswellia serrata OX=613112 PE=1 SV=1	--	--	--	--	--	Molecular Function: metallopeptidase activity (GO:0008237);|Molecular Function: metal ion binding (GO:0046872);	--	--
TRINITY_DN17302_c0_g2_i1_3	2.29204	0.00430736	Up	XP_008812087.2	EP1-like glycoprotein 2 [Phoenix dactylifera]	Q9ZVA2|EP1L2_ARATH	EP1-like glycoprotein 2 OS=Arabidopsis thaliana OX=3702 GN=At1g78830 PE=1 SV=1	--	--	--	--	--	Cellular Component: cell wall (GO:0005618);|Cellular Component: Golgi apparatus (GO:0005794);|Cellular Component: plasma membrane (GO:0005886);|Cellular Component: plant-type cell wall (GO:0009505);|Cellular Component: plasmodesma (GO:0009506);|Biological Process: response to cytokinin (GO:0009735);|Molecular Function: carbohydrate binding (GO:0030246);|Cellular Component: apoplast (GO:0048046);	--	--
TRINITY_DN17306_c0_g1_i2_3	2.04883	0.0313915	Up	--	--	--	--	--	--	--	--	--	--	--	--
TRINITY_DN17325_c0_g1_i5_3	3.65532	0.0294254	Up	--	--	--	--	--	--	--	--	--	--	--	--
TRINITY_DN17336_c0_g1_i4_3	2.8847	1.1e-06	Up	XP_010922574.1	PREDICTED: asparagine synthetase [glutamine-hydrolyzing] [Elaeis guineensis]	P31752|ASNS_ASPOF	Asparagine synthetase [glutamine-hydrolyzing] OS=Asparagus officinalis OX=4686 PE=2 SV=2	egu:105045849	asnB, ASNS	asparagine synthase (glutamine-hydrolysing)	KOG0571	Asparagine synthase (glutamine-hydrolyzing)	Molecular Function: asparagine synthase (glutamine-hydrolyzing) activity (GO:0004066);|Molecular Function: ATP binding (GO:0005524);|Biological Process: glutamine metabolic process (GO:0006541);|Biological Process: L-asparagine biosynthetic process (GO:0070981);	ko00250	Alanine, aspartate and glutamate metabolism
TRINITY_DN17336_c0_g4_i1_3	4.45424	0.0010503	Up	PON57550.1	Asparagine synthase family amidotransferase [Parasponia andersonii]	P49093|ASNS2_LOTJA	Asparagine synthetase [glutamine-hydrolyzing] 2 OS=Lotus japonicus OX=34305 GN=AS2 PE=2 SV=2	brp:103873256	asnB, ASNS	asparagine synthase (glutamine-hydrolysing)	KOG0571	Asparagine synthase (glutamine-hydrolyzing)	Molecular Function: asparagine synthase (glutamine-hydrolyzing) activity (GO:0004066);|Molecular Function: ATP binding (GO:0005524);|Biological Process: glutamine metabolic process (GO:0006541);|Biological Process: L-asparagine biosynthetic process (GO:0070981);	ko00250	Alanine, aspartate and glutamate metabolism
TRINITY_DN17347_c0_g4_i1_1	2.62169	0.0427092	Up	--	--	--	--	--	--	--	--	--	--	--	--
TRINITY_DN1734_c0_g1_i1_2	0.197022	0.00702137	Down	PKI38201.1	hypothetical protein CRG98_041454 [Punica granatum]	P33083|AX6B_SOYBN	Auxin-induced protein 6B OS=Glycine max OX=3847 PE=2 SV=1	vvi:100247885	SAUR	SAUR family protein	--	--	Biological Process: auxin-activated signaling pathway (GO:0009734);	ko04075	Plant hormone signal transduction
TRINITY_DN17353_c0_g3_i1_1	0.456272	0.0286804	Down	--	--	--	--	--	--	--	--	--	--	--	--
TRINITY_DN17359_c0_g1_i7_2	0.403062	0.00348766	Down	XP_021831893.1	probable O-methyltransferase 3 [Prunus avium]	B6VJS4|ROMT_VITVI	Trans-resveratrol di-O-methyltransferase OS=Vitis vinifera OX=29760 GN=ROMT PE=1 SV=2	--	--	--	KOG3178	Hydroxyindole-O-methyltransferase and related SAM-dependent methyltransferases	Molecular Function: O-methyltransferase activity (GO:0008171);|Molecular Function: S-adenosylmethionine-dependent methyltransferase activity (GO:0008757);|Biological Process: aromatic compound biosynthetic process (GO:0019438);|Molecular Function: protein dimerization activity (GO:0046983);|Molecular Function: resveratrol 3,5-O-dimethyltransferase activity (GO:0102303);	--	--
TRINITY_DN17365_c0_g2_i1_3	0	0.00458712	Down	--	--	--	--	--	--	--	--	--	--	--	--
TRINITY_DN17378_c0_g2_i1_1	Inf	0.0127811	Up	--	--	--	--	--	--	--	--	--	--	--	--
TRINITY_DN17380_c0_g2_i1_3	0.41658	0.0294436	Down	OMP02416.1	Peptidase S10, serine carboxypeptidase [Corchorus olitorius]	P32826|SCP49_ARATH	Serine carboxypeptidase-like 49 OS=Arabidopsis thaliana OX=3702 GN=SCPL49 PE=2 SV=2	egu:105033589	SCPL-IV	serine carboxypeptidase-like clade IV	KOG1282	Serine carboxypeptidases (lysosomal cathepsin A)	Molecular Function: serine-type carboxypeptidase activity (GO:0004185);|Cellular Component: extracellular region (GO:0005576);|Cellular Component: vacuole (GO:0005773);|Cellular Component: cytosol (GO:0005829);|Biological Process: proteolysis involved in cellular protein catabolic process (GO:0051603);	--	--
TRINITY_DN17382_c1_g4_i1_3	0.367532	1.84e-09	Down	XP_008801346.1	probable metal-nicotianamine transporter YSL14 isoform X2 [Phoenix dactylifera]	Q7XKF4|YSL13_ORYSJ	Probable metal-nicotianamine transporter YSL13 OS=Oryza sativa subsp. japonica OX=39947 GN=YSL13 PE=2 SV=2	--	--	--	--	--	Cellular Component: plasma membrane (GO:0005886);|Cellular Component: integral component of membrane (GO:0016021);|Biological Process: transmembrane transport (GO:0055085);	--	--
TRINITY_DN17384_c0_g7_i1_1	6.51339	0.0126503	Up	--	--	--	--	--	--	--	--	--	--	--	--
TRINITY_DN17390_c0_g1_i1_2	3.60302	0.0314403	Up	--	--	--	--	--	--	--	--	--	--	--	--
TRINITY_DN173_c0_g1_i1_2	0.162928	0.0320279	Down	--	--	--	--	--	--	--	--	--	--	--	--
TRINITY_DN17416_c0_g3_i1_1	36.5252	0.00397872	Up	--	--	--	--	--	--	--	--	--	--	--	--
TRINITY_DN17434_c2_g1_i2_2	0.495238	0.00305726	Down	XP_008808223.1	ethylene-responsive transcription factor ERF003-like [Phoenix dactylifera]	Q94AW5|ERF03_ARATH	Ethylene-responsive transcription factor ERF003 OS=Arabidopsis thaliana OX=3702 GN=ERF003 PE=2 SV=1	--	--	--	--	--	Molecular Function: DNA binding (GO:0003677);|Molecular Function: DNA-binding transcription factor activity (GO:0003700);|Cellular Component: nucleus (GO:0005634);|Biological Process: ethylene-activated signaling pathway (GO:0009873);	--	--
TRINITY_DN17442_c1_g1_i3_2	0.379025	5.85e-07	Down	OVA17962.1	Major intrinsic protein [Macleaya cordata]	P50156|TIP11_ORYSJ	Probable aquaporin TIP1-1 OS=Oryza sativa subsp. japonica OX=39947 GN=TIP1-1 PE=2 SV=1	egu:105053632	TIP	aquaporin TIP	KOG0223	Aquaporin (major intrinsic protein family)	Cellular Component: vacuolar membrane (GO:0005774);|Molecular Function: water channel activity (GO:0015250);|Cellular Component: integral component of membrane (GO:0016021);	--	--
TRINITY_DN17446_c0_g2_i1_3	5.25498	0.00705113	Up	--	--	--	--	--	--	--	--	--	--	--	--
TRINITY_DN17472_c0_g1_i1_3	0.0880861	0.0241103	Down	--	--	Q10KF0|PSA2_ORYSJ	Proteasome subunit alpha type-2 OS=Oryza sativa subsp. japonica OX=39947 GN=PAB1 PE=2 SV=1	--	--	--	--	--	Molecular Function: endopeptidase activity (GO:0004175);|Molecular Function: threonine-type endopeptidase activity (GO:0004298);|Cellular Component: nucleus (GO:0005634);|Cellular Component: cytoplasm (GO:0005737);|Cellular Component: proteasome core complex (GO:0005839);|Biological Process: proteasomal protein catabolic process (GO:0010498);|Biological Process: proteasomal ubiquitin-independent …	--	--
TRINITY_DN17488_c0_g1_i2_3	4.28189	0.024469	Up	--	--	--	--	--	--	--	--	--	--	--	--
TRINITY_DN17506_c0_g1_i13_2	0.233165	4.22e-05	Down	KMZ76154.1	Calcium-binding endonuclease/exonuclease/phosphatase family [Zostera marina]	O81916|YC22_ARATH	Uncharacterized calcium-binding protein At1g02270 OS=Arabidopsis thaliana OX=3702 GN=At1g02270 PE=2 SV=2	--	--	--	KOG2338	Transcriptional effector CCR4-related protein	Molecular Function: calcium ion binding (GO:0005509);|Cellular Component: nucleus (GO:0005634);|Biological Process: response to cold (GO:0009409);|Cellular Component: integral component of membrane (GO:0016021);	--	--
TRINITY_DN17509_c0_g5_i1_2	0.0442497	1.58e-05	Down	--	--	--	--	--	--	--	--	--	--	--	--
TRINITY_DN17511_c0_g1_i7_2	2.7601	2.04e-05	Up	XP_006857211.1	protein SUPPRESSOR OF GENE SILENCING 3 homolog [Amborella trichopoda]	A1Y2B7|SGS3_MAIZE	Protein SUPPRESSOR OF GENE SILENCING 3 homolog OS=Zea mays OX=4577 GN=SGS3 PE=1 SV=1	--	--	--	--	--	Biological Process: multicellular organism development (GO:0007275);|Biological Process: gene silencing by RNA (GO:0031047);	--	--
TRINITY_DN17519_c0_g1_i4_2	2.65408	0.00122143	Up	KDO82649.1	hypothetical protein CISIN_1g027536mg [Citrus sinensis]	P92998|GL11_ARATH	Germin-like protein subfamily 1 member 1 OS=Arabidopsis thaliana OX=3702 GN=GLP7 PE=2 SV=2	--	--	--	--	--	Cellular Component: cell wall (GO:0005618);|Molecular Function: manganese ion binding (GO:0030145);|Molecular Function: nutrient reservoir activity (GO:0045735);|Cellular Component: apoplast (GO:0048046);	--	--
TRINITY_DN17522_c0_g1_i4_3	2.25111	0.000669496	Up	XP_010943312.1	PREDICTED: uncharacterized protein LOC105061065 [Elaeis guineensis]	--	--	--	--	--	--	--	--	--	--
TRINITY_DN1752_c0_g1_i1_1	12.1174	0.0248094	Up	--	--	--	--	--	--	--	--	--	--	--	--
TRINITY_DN17535_c0_g1_i2_3	3.56721	0.00117318	Up	RDX74039.1	hypothetical protein CR513_46248, partial [Mucuna pruriens]	P24076|BGIA_MOMCH	Glu S.griseus protease inhibitor OS=Momordica charantia OX=3673 PE=1 SV=1	--	--	--	--	--	Molecular Function: serine-type endopeptidase inhibitor activity (GO:0004867);|Biological Process: response to wounding (GO:0009611);	--	--
TRINITY_DN17546_c0_g1_i4_3	2.0758	0.0219407	Up	XP_008785140.1	cytokinin riboside 5'-monophosphate phosphoribohydrolase LOG1-like [Phoenix dactylifera]	Q8GW29|LOG7_ARATH	Cytokinin riboside 5'-monophosphate phosphoribohydrolase LOG7 OS=Arabidopsis thaliana OX=3702 GN=LOG7 PE=1 SV=2	pda:103703883	K06966	pyrimidine/purine-5'-nucleotide nucleosidase	--	--	Cellular Component: nucleus (GO:0005634);|Cellular Component: cytosol (GO:0005829);|Biological Process: cytokinin biosynthetic process (GO:0009691);|Molecular Function: hydrolase activity, hydrolyzing N-glycosyl compounds (GO:0016799);	--	--
TRINITY_DN17571_c0_g2_i4_1	2.23578	0.0161594	Up	CAN76793.1	hypothetical protein VITISV_026680 [Vitis vinifera]	P0CT41|TF212_SCHPO	Transposon Tf2-12 polyprotein OS=Schizosaccharomyces pombe (strain 972 / ATCC 24843) OX=284812 GN=Tf2-12 PE=3 SV=1	--	--	--	KOG0017	FOG: Transposon-encoded proteins with TYA, reverse transcriptase, integrase domains in various combinations	Molecular Function: DNA binding (GO:0003677);|Molecular Function: RNA binding (GO:0003723);|Molecular Function: DNA-directed DNA polymerase activity (GO:0003887);|Molecular Function: RNA-directed DNA polymerase activity (GO:0003964);|Molecular Function: aspartic-type endopeptidase activity (GO:0004190);|Molecular Function: endonuclease activity (GO:0004519);|Cellular Component: nucleus (GO:000563…	--	--
TRINITY_DN17584_c0_g3_i1_1	33.6272	0.0126614	Up	CDP06441.1	unnamed protein product [Coffea canephora]	Q7Y1W1|TIC56_ARATH	Protein TIC 56, chloroplastic OS=Arabidopsis thaliana OX=3702 GN=TIC56 PE=1 SV=1	--	--	--	--	--	Molecular Function: protein transporter activity (GO:0008565);|Cellular Component: chloroplast (GO:0009507);|Cellular Component: plastid (GO:0009536);|Cellular Component: chloroplast inner membrane (GO:0009706);|Cellular Component: chloroplast envelope (GO:0009941);|Biological Process: protein import into chloroplast stroma (GO:0045037);	--	--
TRINITY_DN17586_c0_g1_i18_3	0.203363	0.00561607	Down	XP_012078166.1	biotin--protein ligase 2 [Jatropha curcas]	Q9SL92|HCS1_ARATH	Biotin--protein ligase 1, chloroplastic OS=Arabidopsis thaliana OX=3702 GN=HCS1 PE=1 SV=2	jcu:105638886	HLCS	biotin---protein ligase	KOG1536	Biotin holocarboxylase synthetase/biotin-protein ligase	Molecular Function: biotin-[acetyl-CoA-carboxylase] ligase activity (GO:0004077);|Molecular Function: biotin-[methylcrotonoyl-CoA-carboxylase] ligase activity (GO:0004078);|Molecular Function: ATP binding (GO:0005524);|Cellular Component: cytosol (GO:0005829);|Biological Process: cellular protein modification process (GO:0006464);|Cellular Component: chloroplast (GO:0009507);|Cellular Component: …	ko00780	Biotin metabolism
TRINITY_DN17599_c0_g3_i1_2	0.418565	3.18e-09	Down	ATI24797.1	NADH-plastoquinone oxidoreductase subunit 2 (plastid) [Plukenetia volubilis]	Q67IC4|NU2C_ASPOF	NAD(P)H-quinone oxidoreductase subunit 2, chloroplastic OS=Asparagus officinalis OX=4686 GN=ndhB PE=3 SV=2	aly:ARALYDRAFT_894062	ndhB	NAD(P)H-quinone oxidoreductase subunit 2	KOG4668	NADH dehydrogenase subunits 2, 5, and related proteins	Molecular Function: NADH dehydrogenase (ubiquinone) activity (GO:0008137);|Cellular Component: chloroplast thylakoid membrane (GO:0009535);|Cellular Component: integral component of membrane (GO:0016021);|Biological Process: photosynthesis, light reaction (GO:0019684);|Biological Process: ATP synthesis coupled electron transport (GO:0042773);|Molecular Function: quinone binding (GO:0048038);	ko00190	Oxidative phosphorylation
TRINITY_DN17608_c0_g2_i1_2	0.160702	0.030107	Down	--	--	--	--	--	--	--	--	--	--	--	--
TRINITY_DN17611_c0_g3_i1_1	Inf	0.000607138	Up	--	--	--	--	--	--	--	--	--	--	--	--
TRINITY_DN17613_c0_g1_i7_1	4.34697	0.00106803	Up	--	--	--	--	--	--	--	--	--	--	--	--
TRINITY_DN17619_c0_g2_i1_1	11.0535	0.012329	Up	--	--	--	--	--	--	--	--	--	--	--	--
TRINITY_DN17626_c0_g1_i2_3	2.03008	1.59e-05	Up	XP_010936487.1	PREDICTED: ureide permease 1-like [Elaeis guineensis]	Q9ZPR7|UPS1_ARATH	Ureide permease 1 OS=Arabidopsis thaliana OX=3702 GN=UPS1 PE=1 SV=1	--	--	--	--	--	Molecular Function: allantoin:proton symporter activity (GO:0005274);|Molecular Function: ATP binding (GO:0005524);|Molecular Function: uracil transmembrane transporter activity (GO:0015210);|Molecular Function: uracil:cation symporter activity (GO:0015505);|Biological Process: allantoin transport (GO:0015720);|Biological Process: uracil transport (GO:0015857);|Cellular Component: membrane (GO:00…	--	--
TRINITY_DN17635_c0_g1_i1_2	0.326015	0.000124568	Down	XP_010924479.1	PREDICTED: transcription factor MYB1R1 [Elaeis guineensis]	Q9LVS0|KUA1_ARATH	Transcription factor KUA1 OS=Arabidopsis thaliana OX=3702 GN=KUA1 PE=1 SV=1	--	--	--	--	--	Biological Process: negative regulation of transcription by RNA polymerase II (GO:0000122);|Molecular Function: transcription regulatory region sequence-specific DNA binding (GO:0000976);|Molecular Function: DNA-binding transcription factor activity (GO:0003700);|Cellular Component: nucleus (GO:0005634);|Biological Process: regulation of transcription, DNA-templated (GO:0006355);|Molecular Functi…	--	--
TRINITY_DN17648_c0_g1_i1_3	3.77596	0.0173977	Up	XP_010915068.1	PREDICTED: tryptophan aminotransferase-related protein 3-like [Elaeis guineensis]	Q9FE98|TAR3_ARATH	Tryptophan aminotransferase-related protein 3 OS=Arabidopsis thaliana OX=3702 GN=TAR3 PE=3 SV=1	--	--	--	--	--	Molecular Function: transaminase activity (GO:0008483);|Cellular Component: integral component of membrane (GO:0016021);|Molecular Function: carbon-sulfur lyase activity (GO:0016846);	--	--
TRINITY_DN17655_c0_g3_i2_1	3.44233	0.00234269	Up	ACG46186.1	hypothetical protein [Zea mays]	Q9FN11|LBD37_ARATH	LOB domain-containing protein 37 OS=Arabidopsis thaliana OX=3702 GN=LBD37 PE=2 SV=1	--	--	--	--	--	Biological Process: nitrogen compound metabolic process (GO:0006807);|Biological Process: simple leaf morphogenesis (GO:0060776);	--	--
TRINITY_DN17666_c0_g1_i7_1	2.01484	0.00587788	Up	XP_010942306.1	PREDICTED: rust resistance kinase Lr10-like [Elaeis guineensis]	P93604|LRK10_WHEAT	Rust resistance kinase Lr10 OS=Triticum aestivum OX=4565 GN=LRK10 PE=2 SV=1	--	--	--	KOG1187	Serine/threonine protein kinase	Molecular Function: protein serine/threonine kinase activity (GO:0004674);|Molecular Function: ATP binding (GO:0005524);|Cellular Component: plasma membrane (GO:0005886);|Cellular Component: integral component of membrane (GO:0016021);	--	--
TRINITY_DN17683_c0_g1_i2_2	8.16005	0.000749674	Up	XP_008779227.3	berberine bridge enzyme-like 22, partial [Phoenix dactylifera]	O64743|BBE15_ARATH	Berberine bridge enzyme-like 15 OS=Arabidopsis thaliana OX=3702 GN=MEE23 PE=1 SV=1	--	--	--	--	--	Cellular Component: extracellular region (GO:0005576);|Cellular Component: cell wall (GO:0005618);|Cellular Component: plasmodesma (GO:0009506);|Biological Process: embryo development ending in seed dormancy (GO:0009793);|Biological Process: polar nucleus fusion (GO:0010197);|Molecular Function: cinnamyl-alcohol dehydrogenase activity (GO:0045551);|Molecular Function: coniferyl-alcohol dehydrogen…	--	--
TRINITY_DN17690_c0_g3_i1_1	7.82915	0.0274701	Up	--	--	--	--	--	--	--	--	--	--	--	--
TRINITY_DN17695_c5_g1_i1_2	4.2313	0.000568525	Up	--	--	--	--	--	--	--	--	--	--	--	--
TRINITY_DN17700_c0_g1_i1_1	0.468929	0.0153158	Down	ONK63589.1	uncharacterized protein A4U43_C07F16820 [Asparagus officinalis]	Q9ZVJ6|ANXD4_ARATH	Annexin D4 OS=Arabidopsis thaliana OX=3702 GN=ANN4 PE=1 SV=1	--	--	--	KOG0819	Annexin	Molecular Function: mRNA binding (GO:0003729);|Molecular Function: calcium ion binding (GO:0005509);|Molecular Function: calcium-dependent phospholipid binding (GO:0005544);|Biological Process: response to osmotic stress (GO:0006970);|Biological Process: response to heat (GO:0009408);|Biological Process: response to cold (GO:0009409);|Biological Process: response to water deprivation (GO:0009414)…	--	--
TRINITY_DN17713_c0_g1_i3_1	0.41686	0.00100407	Down	OMO97746.1	O-methyltransferase, family 2 [Corchorus olitorius]	Q8LL87|COMT1_COFCA	Caffeic acid 3-O-methyltransferase OS=Coffea canephora OX=49390 PE=2 SV=1	vvi:100854172	E2.1.1.68, COMT	caffeic acid 3-O-methyltransferase	KOG3178	Hydroxyindole-O-methyltransferase and related SAM-dependent methyltransferases	Biological Process: lignin biosynthetic process (GO:0009809);|Molecular Function: protein dimerization activity (GO:0046983);|Molecular Function: caffeate O-methyltransferase activity (GO:0047763);	ko00940	Phenylpropanoid biosynthesis
TRINITY_DN1772_c0_g1_i1_2	0	0.00158312	Down	PHU21056.1	hypothetical protein BC332_12207 [Capsicum chinense]	--	--	--	--	--	--	--	--	--	--
TRINITY_DN17752_c0_g3_i1_2	8.78533	0.002087	Up	PNY01485.1	flotillin-like protein [Trifolium pratense]	D2XNR2|FLOT6_MEDTR	Flotillin-like protein 6 OS=Medicago truncatula OX=3880 GN=FLOT6 PE=2 SV=1	--	--	--	KOG2668	Flotillins	Cellular Component: caveola (GO:0005901);|Biological Process: nodulation (GO:0009877);	--	--
TRINITY_DN17768_c1_g2_i6_1	0.478041	0.0151623	Down	--	--	--	--	--	--	--	--	--	--	--	--
TRINITY_DN17774_c0_g1_i4_3	3.05528	0.0150756	Up	PKA54313.1	L-ascorbate oxidase like [Apostasia shenzhenica]	P29162|ASOL_TOBAC	L-ascorbate oxidase homolog OS=Nicotiana tabacum OX=4097 PE=2 SV=1	--	--	--	KOG1263	Multicopper oxidases	Molecular Function: copper ion binding (GO:0005507);|Cellular Component: extracellular space (GO:0005615);|Molecular Function: oxidoreductase activity (GO:0016491);	--	--
TRINITY_DN17775_c0_g1_i2_2	0.460369	0.00434513	Down	XP_018675852.1	PREDICTED: protein UPSTREAM OF FLC isoform X3 [Musa acuminata subsp. malaccensis]	Q9LX14|UFC_ARATH	Protein UPSTREAM OF FLC OS=Arabidopsis thaliana OX=3702 GN=UFC PE=2 SV=1	--	--	--	--	--	--	--	--
TRINITY_DN17778_c0_g1_i1_2	0.279176	0.0473324	Down	XP_020263965.1	uncharacterized protein LOC109839915 [Asparagus officinalis]	--	--	--	--	--	--	--	--	--	--
TRINITY_DN17797_c1_g1_i1_3	3.3491	0.0396249	Up	--	--	--	--	--	--	--	--	--	--	--	--
TRINITY_DN17806_c2_g2_i2_2	2.54219	0.00575974	Up	--	--	--	--	--	--	--	--	--	--	--	--
TRINITY_DN17821_c0_g4_i1_1	4.75897	0.0214233	Up	--	--	--	--	--	--	--	--	--	--	--	--
TRINITY_DN17825_c2_g1_i2_1	3.67854	3.94e-10	Up	XP_009380209.2	PREDICTED: 7-deoxyloganetin glucosyltransferase-like [Musa acuminata subsp. malaccensis]	F8WKW1|UGT2_GARJA	7-deoxyloganetin glucosyltransferase OS=Gardenia jasminoides OX=114476 GN=UGT85A24 PE=1 SV=1	--	--	--	KOG1192	UDP-glucuronosyl and UDP-glucosyl transferase	Molecular Function: UDP-glucosyltransferase activity (GO:0035251);	--	--
TRINITY_DN17827_c0_g1_i5_3	0.414174	2.77e-08	Down	OVA18612.1	Uncharacterized protein family UPF0114 [Macleaya cordata]	--	--	--	--	--	--	--	--	--	--
TRINITY_DN1782_c0_g1_i1_1	5.74462	0.0455703	Up	--	--	--	--	--	--	--	--	--	--	--	--
TRINITY_DN17832_c0_g8_i1_2	0.327368	0.0123727	Down	--	--	--	--	--	--	--	--	--	--	--	--
TRINITY_DN17833_c0_g3_i1_1	Inf	0.00306347	Up	--	--	--	--	--	--	--	--	--	--	--	--
TRINITY_DN17844_c1_g4_i1_1	8.46296	0.0232651	Up	--	--	--	--	--	--	--	--	--	--	--	--
TRINITY_DN17871_c0_g1_i2_1	3.06402	0.00363766	Up	--	--	--	--	--	--	--	--	--	--	--	--
TRINITY_DN17872_c0_g3_i2_3	2.13288	0.00993607	Up	XP_010269337.1	PREDICTED: pyruvate kinase 2, cytosolic-like [Nelumbo nucifera]	Q2QXR8|KPYC2_ORYSJ	Pyruvate kinase 2, cytosolic OS=Oryza sativa subsp. japonica OX=39947 GN=Os12g0145700 PE=2 SV=1	nnu:104606028	PK, pyk	pyruvate kinase	KOG2323	Pyruvate kinase	Molecular Function: magnesium ion binding (GO:0000287);|Molecular Function: pyruvate kinase activity (GO:0004743);|Molecular Function: ATP binding (GO:0005524);|Cellular Component: cytoplasm (GO:0005737);|Cellular Component: cytosol (GO:0005829);|Biological Process: glycolytic process (GO:0006096);|Molecular Function: kinase activity (GO:0016301);|Molecular Function: potassium ion binding (GO:003…	ko01200|ko00620|ko00230|ko01230|ko00010	Carbon metabolism|Pyruvate metabolism|Purine metabolism|Biosynthesis of amino acids|Glycolysis / Gluconeogenesis
TRINITY_DN17874_c0_g3_i1_1	3.53604	0.0150129	Up	XP_010270614.1	PREDICTED: uncharacterized protein LOC104606896 [Nelumbo nucifera]	--	--	--	--	--	--	--	--	--	--
TRINITY_DN17879_c0_g2_i1_1	9.30519	0.0330766	Up	PIN11338.1	hypothetical protein CDL12_16064 [Handroanthus impetiginosus]	--	--	--	--	--	--	--	--	--	--
TRINITY_DN17881_c0_g3_i1_1	2.12382	0.0207307	Up	XP_020581387.1	uncharacterized protein LOC110025313 [Phalaenopsis equestris]	--	--	--	--	--	--	--	--	--	--
TRINITY_DN17897_c0_g4_i6_3	3.39839	0.00310658	Up	OAY64588.1	Chaperonin CPN60-2, mitochondrial [Ananas comosus]	Q05046|CH62_CUCMA	Chaperonin CPN60-2, mitochondrial OS=Cucurbita maxima OX=3661 GN=CPN60-2 PE=1 SV=1	mus:104000426	groEL, HSPD1	chaperonin GroEL	KOG0356	Mitochondrial chaperonin, Cpn60/Hsp60p	Molecular Function: ATP binding (GO:0005524);|Cellular Component: mitochondrion (GO:0005739);|Biological Process: protein refolding (GO:0042026);	ko03018	RNA degradation
TRINITY_DN17916_c0_g2_i1_1	2.2031	0.000314034	Up	ONI36311.1	hypothetical protein PRUPE_1G580500 [Prunus persica]	O48922|C98A2_SOYBN	Cytochrome P450 98A2 OS=Glycine max OX=3847 GN=CYP98A2 PE=2 SV=1	pda:103705056	CYP98A, C3'H	coumaroylquinate(coumaroylshikimate) 3'-monooxygenase	KOG0156	Cytochrome P450 CYP2 subfamily	Molecular Function: iron ion binding (GO:0005506);|Biological Process: lignin biosynthetic process (GO:0009809);|Cellular Component: membrane (GO:0016020);|Cellular Component: integral component of membrane (GO:0016021);|Molecular Function: oxidoreductase activity, acting on paired donors, with incorporation or reduction of molecular oxygen, NAD(P)H as one donor, and incorporation of one atom of …	ko00940|ko00945|ko00941	Phenylpropanoid biosynthesis|Stilbenoid, diarylheptanoid and gingerol biosynthesis|Flavonoid biosynthesis
TRINITY_DN17925_c2_g1_i2_1	2.04641	0.014474	Up	--	--	--	--	--	--	--	--	--	--	--	--
TRINITY_DN17973_c0_g1_i4_2	0.362757	2.78e-06	Down	XP_010922610.1	PREDICTED: cinnamoyl-CoA reductase 1 [Elaeis guineensis]	Q9S9N9|CCR1_ARATH	Cinnamoyl-CoA reductase 1 OS=Arabidopsis thaliana OX=3702 GN=CCR1 PE=1 SV=1	--	--	--	KOG1502	Flavonol reductase/cinnamoyl-CoA reductase	Cellular Component: cytosol (GO:0005829);|Biological Process: circadian rhythm (GO:0007623);|Biological Process: response to cold (GO:0009409);|Biological Process: lignin biosynthetic process (GO:0009809);|Molecular Function: oxidoreductase activity (GO:0016491);|Molecular Function: oxidoreductase activity, acting on the CH-OH group of donors, NAD or NADP as acceptor (GO:0016616);|Molecular Funct…	--	--
TRINITY_DN17998_c0_g1_i3_3	3.87026	1.36e-06	Up	XP_010257975.2	PREDICTED: cytochrome P450 85A1-like [Nelumbo nucifera]	Q43147|C85A1_SOLLC	Cytochrome P450 85A1 OS=Solanum lycopersicum OX=4081 GN=CYP85A1 PE=2 SV=1	nnu:104597895	CYP85A2, BR6OX2	brassinosteroid-6-oxidase 2	KOG0157	Cytochrome P450 CYP4/CYP19/CYP26 subfamilies	Molecular Function: monooxygenase activity (GO:0004497);|Molecular Function: iron ion binding (GO:0005506);|Biological Process: multicellular organism development (GO:0007275);|Biological Process: brassinosteroid homeostasis (GO:0010268);|Cellular Component: integral component of membrane (GO:0016021);|Biological Process: sterol metabolic process (GO:0016125);|Biological Process: brassinosteroid …	ko00905	Brassinosteroid biosynthesis
TRINITY_DN18007_c0_g1_i1_2	0.281473	1.09e-05	Down	XP_018820515.1	PREDICTED: geraniol 8-hydroxylase-like isoform X1 [Juglans regia]	D1MI46|C76BA_SWEMU	Geraniol 8-hydroxylase OS=Swertia mussotii OX=137888 GN=CYP76B10 PE=1 SV=1	--	--	--	KOG0156	Cytochrome P450 CYP2 subfamily	Molecular Function: iron ion binding (GO:0005506);|Cellular Component: endoplasmic reticulum membrane (GO:0005789);|Cellular Component: integral component of membrane (GO:0016021);|Biological Process: monoterpenoid biosynthetic process (GO:0016099);|Molecular Function: oxidoreductase activity, acting on paired donors, with incorporation or reduction of molecular oxygen, NAD(P)H as one donor, and …	--	--
TRINITY_DN18008_c0_g1_i3_1	3.88613	0.00902709	Up	XP_010930262.1	PREDICTED: uncharacterized protein LOC105051482 [Elaeis guineensis]	--	--	--	--	--	--	--	--	--	--
TRINITY_DN18023_c0_g1_i2_1	2.29164	0.000595502	Up	--	--	--	--	--	--	--	--	--	--	--	--
TRINITY_DN18024_c0_g2_i1_1	5.88669	0.000342804	Up	--	--	--	--	--	--	--	--	--	--	--	--
TRINITY_DN18027_c0_g1_i2_1	2.32375	0.00320834	Up	XP_017697071.1	mannan endo-1,4-beta-mannosidase 8-like [Phoenix dactylifera]	Q9LZV3|MAN6_ARATH	Mannan endo-1,4-beta-mannosidase 6 OS=Arabidopsis thaliana OX=3702 GN=MAN6 PE=2 SV=1	pda:103702153	MAN	mannan endo-1,4-beta-mannosidase	--	--	Cellular Component: extracellular region (GO:0005576);|Biological Process: seed germination (GO:0009845);|Molecular Function: mannan endo-1,4-beta-mannosidase activity (GO:0016985);|Biological Process: mannan catabolic process (GO:0046355);	ko00051	Fructose and mannose metabolism
TRINITY_DN18039_c0_g5_i1_1	10.6573	0.0469516	Up	--	--	--	--	--	--	--	--	--	--	--	--
TRINITY_DN18064_c1_g1_i8_3	0.466755	0.0378092	Down	XP_025883375.1	zinc finger BED domain-containing protein RICESLEEPER 2-like [Oryza sativa Japonica Group]	Q6AVI0|RSLE2_ORYSJ	Zinc finger BED domain-containing protein RICESLEEPER 2 OS=Oryza sativa subsp. japonica OX=39947 GN=Os03g0733400 PE=2 SV=1	--	--	--	KOG1121	Tam3-transposase (Ac family)	Molecular Function: DNA binding (GO:0003677);|Cellular Component: nucleus (GO:0005634);|Biological Process: post-embryonic development (GO:0009791);|Molecular Function: metal ion binding (GO:0046872);|Molecular Function: protein dimerization activity (GO:0046983);	--	--
TRINITY_DN18067_c0_g1_i3_1	2.12449	0.00343992	Up	XP_018684064.1	PREDICTED: 8-amino-7-oxononanoate synthase isoform X3 [Musa acuminata subsp. malaccensis]	Q8GW43|BIOF_ARATH	8-amino-7-oxononanoate synthase OS=Arabidopsis thaliana OX=3702 GN=BIOF PE=1 SV=2	mus:103990417	bioF	8-amino-7-oxononanoate synthase	KOG1359	Glycine C-acetyltransferase/2-amino-3-ketobutyrate-CoA ligase	Cellular Component: peroxisome (GO:0005777);|Cellular Component: cytosol (GO:0005829);|Molecular Function: 8-amino-7-oxononanoate synthase activity (GO:0008710);|Biological Process: biotin biosynthetic process (GO:0009102);|Molecular Function: pyridoxal phosphate binding (GO:0030170);	ko00780	Biotin metabolism
TRINITY_DN18067_c0_g2_i12_2	2.08887	0.0181772	Up	XP_010930817.1	PREDICTED: putative CCA tRNA nucleotidyltransferase 2 [Elaeis guineensis]	A5HEI1|SCC2_ARATH	Sister chromatid cohesion protein SCC2 OS=Arabidopsis thaliana OX=3702 GN=SCC2 PE=1 SV=1	--	--	--	KOG2159	tRNA nucleotidyltransferase/poly(A) polymerase	--	--	--
TRINITY_DN18071_c0_g1_i2_2	8.51993	0.0171901	Up	XP_009385345.1	PREDICTED: pectinesterase-like [Musa acuminata subsp. malaccensis]	O22149|PME17_ARATH	Probable pectinesterase/pectinesterase inhibitor 17 OS=Arabidopsis thaliana OX=3702 GN=PME17 PE=2 SV=2	mus:103972728	E3.1.1.11	pectinesterase	--	--	Cellular Component: extracellular region (GO:0005576);|Cellular Component: cell wall (GO:0005618);|Biological Process: response to bacterium (GO:0009617);|Biological Process: response to fungus (GO:0009620);|Cellular Component: membrane (GO:0016020);|Molecular Function: pectinesterase activity (GO:0030599);|Biological Process: cell wall modification (GO:0042545);|Molecular Function: aspartyl este…	ko00040|ko00500	Pentose and glucuronate interconversions|Starch and sucrose metabolism
TRINITY_DN18071_c0_g3_i1_2	0.182415	1.12e-07	Down	XP_009391196.1	PREDICTED: pectinesterase-like [Musa acuminata subsp. malaccensis]	Q9FF77|PME47_ARATH	Probable pectinesterase/pectinesterase inhibitor 47 OS=Arabidopsis thaliana OX=3702 GN=PME47 PE=2 SV=1	pda:103723296	E3.1.1.11	pectinesterase	--	--	Cellular Component: extracellular region (GO:0005576);|Cellular Component: cell wall (GO:0005618);|Molecular Function: pectinesterase activity (GO:0030599);|Biological Process: cell wall modification (GO:0042545);|Molecular Function: aspartyl esterase activity (GO:0045330);|Biological Process: pectin catabolic process (GO:0045490);|Molecular Function: pectinesterase inhibitor activity (GO:0046910…	ko00040|ko00500	Pentose and glucuronate interconversions|Starch and sucrose metabolism
TRINITY_DN18073_c0_g2_i2_1	4.27755	0.00395778	Up	--	--	--	--	--	--	--	--	--	--	--	--
TRINITY_DN18084_c0_g1_i10_2	0.419781	2.46e-05	Down	XP_002273358.2	PREDICTED: aldehyde dehydrogenase family 3 member F1 [Vitis vinifera]	Q70E96|AL3F1_ARATH	Aldehyde dehydrogenase family 3 member F1 OS=Arabidopsis thaliana OX=3702 GN=ALDH3F1 PE=2 SV=2	vvi:100247106	E1.2.1.3	aldehyde dehydrogenase (NAD+)	KOG2456	Aldehyde dehydrogenase	Molecular Function: 3-chloroallyl aldehyde dehydrogenase activity (GO:0004028);|Molecular Function: aldehyde dehydrogenase (NAD) activity (GO:0004029);|Cellular Component: endoplasmic reticulum (GO:0005783);|Biological Process: cellular aldehyde metabolic process (GO:0006081);|Cellular Component: membrane (GO:0016020);|Molecular Function: glyceraldehyde-3-phosphate dehydrogenase (NAD+) (non-phosp…	ko00561|ko00071|ko00380|ko00310|ko00040|ko00410|ko00340|ko00620|ko00330|ko00903|ko00280|ko00625|ko00053|ko00010	Glycerolipid metabolism|Fatty acid degradation|Tryptophan metabolism|Lysine degradation|Pentose and glucuronate interconversions|beta-Alanine metabolism|Histidine metabolism|Pyruvate metabolism|Arginine and proline metabolism|Limonene and pinene degradation|Valine, leucine and isoleucine degradation|Chloroalkane and chloroalkene degradation|Ascorbate and aldarate metabolism|Glycolysis / Gluconeog…
TRINITY_DN18088_c0_g2_i1_3	9.02998	0.037207	Up	XP_010931050.1	PREDICTED: protein MKS1-like [Elaeis guineensis]	--	--	--	--	--	--	--	--	--	--
TRINITY_DN1809_c0_g1_i1_2	0	0.0470127	Down	--	--	--	--	--	--	--	--	--	--	--	--
TRINITY_DN18100_c0_g2_i1_3	0.250798	0.0486623	Down	--	--	--	--	--	--	--	--	--	--	--	--
TRINITY_DN18101_c0_g6_i1_3	2.63956	0.00746845	Up	--	--	--	--	--	--	--	--	--	--	--	--
TRINITY_DN18105_c1_g4_i1_3	2.74364	0.0472081	Up	XP_010265939.1	PREDICTED: homeobox-leucine zipper protein HOX11-like [Nelumbo nucifera]	P46665|HAT14_ARATH	Homeobox-leucine zipper protein HAT14 OS=Arabidopsis thaliana OX=3702 GN=HAT14 PE=2 SV=3	nnu:104603567	HD-ZIP	homeobox-leucine zipper protein	KOG0483	Transcription factor HEX, contains HOX and HALZ domains	Molecular Function: DNA-binding transcription factor activity (GO:0003700);|Cellular Component: nucleus (GO:0005634);|Molecular Function: sequence-specific DNA binding (GO:0043565);	--	--
TRINITY_DN18115_c0_g1_i2_2	0.295204	8.84e-05	Down	ESR33298.1	hypothetical protein CICLE_v10005361mg [Citrus clementina]	P23525|IN37_SPIOL	2-methyl-6-phytyl-1,4-hydroquinone methyltransferase, chloroplastic OS=Spinacia oleracea OX=3562 PE=1 SV=1	cit:102630396	VTE3, APG1	MPBQ/MSBQ methyltransferase	KOG1540	Ubiquinone biosynthesis methyltransferase COQ5	Cellular Component: chloroplast inner membrane (GO:0009706);|Biological Process: vitamin E biosynthetic process (GO:0010189);|Cellular Component: integral component of membrane (GO:0016021);|Molecular Function: 2-methyl-6-geranylgeranyl-1,4-benzoquinol methyltransferase activity (GO:0102550);	ko00130	Ubiquinone and other terpenoid-quinone biosynthesis
TRINITY_DN18122_c0_g1_i1_1	6.64955	0.0199851	Up	--	--	--	--	--	--	--	--	--	--	--	--
TRINITY_DN18128_c0_g1_i3_2	0.385811	0.000434684	Down	XP_026658638.1	potassium channel AKT2 isoform X1 [Phoenix dactylifera]	Q38898|AKT2_ARATH	Potassium channel AKT2/3 OS=Arabidopsis thaliana OX=3702 GN=AKT2 PE=1 SV=1	--	--	--	KOG0498	K+-channel ERG and related proteins, contain PAS/PAC sensor domain	Molecular Function: voltage-gated potassium channel activity (GO:0005249);|Cellular Component: endoplasmic reticulum membrane (GO:0005789);|Cellular Component: plasmodesma (GO:0009506);|Biological Process: response to abscisic acid (GO:0009737);|Cellular Component: integral component of membrane (GO:0016021);|Biological Process: regulation of ion transmembrane transport (GO:0034765);|Biological P…	--	--
TRINITY_DN18138_c0_g1_i4_1	0.471323	3.86e-10	Down	XP_008794597.1	probable sucrose-phosphate synthase 2 [Phoenix dactylifera]	Q8RY24|SPSA3_ARATH	Probable sucrose-phosphate synthase 3 OS=Arabidopsis thaliana OX=3702 GN=SPS3 PE=2 SV=1	pda:103710588	E2.4.1.14	sucrose-phosphate synthase	KOG0853	Glycosyltransferase	Cellular Component: Golgi apparatus (GO:0005794);|Biological Process: sucrose biosynthetic process (GO:0005986);|Molecular Function: sucrose synthase activity (GO:0016157);|Molecular Function: sucrose-phosphate synthase activity (GO:0046524);	ko00500	Starch and sucrose metabolism
TRINITY_DN18138_c0_g2_i1_1	0.464971	0.0184126	Down	--	--	--	--	--	--	--	--	--	--	--	--
TRINITY_DN18155_c0_g1_i2_2	0.417597	2.08e-08	Down	XP_010920139.1	PREDICTED: subtilisin-like protease SBT1.6 [Elaeis guineensis]	O49607|SBT16_ARATH	Subtilisin-like protease SBT1.6 OS=Arabidopsis thaliana OX=3702 GN=SBT1.6 PE=2 SV=1	--	--	--	--	--	Molecular Function: serine-type endopeptidase activity (GO:0004252);|Molecular Function: serine-type peptidase activity (GO:0008236);|Biological Process: plant-type cell wall modification (GO:0009827);|Cellular Component: membrane (GO:0016020);	--	--
TRINITY_DN18166_c2_g1_i3_1	2.09658	3.59e-05	Up	XP_008813732.1	5'-adenylylsulfate reductase-like 5 [Phoenix dactylifera]	Q93YX4|APRL5_ARATH	5'-adenylylsulfate reductase-like 5 OS=Arabidopsis thaliana OX=3702 GN=APRL5 PE=2 SV=1	--	--	--	KOG2640	Thioredoxin	Cellular Component: cell (GO:0005623);|Cellular Component: integral component of membrane (GO:0016021);|Biological Process: cell redox homeostasis (GO:0045454);	--	--
TRINITY_DN18167_c0_g5_i1_2	0	0.00326989	Down	--	--	--	--	--	--	--	--	--	--	--	--
TRINITY_DN18169_c0_g1_i1_2	0.314945	9.44e-05	Down	XP_020698158.1	uncharacterized protein LOC110110857 [Dendrobium catenatum]	--	--	--	--	--	--	--	--	--	--
TRINITY_DN18171_c2_g1_i1_2	0	0.0464529	Down	--	--	--	--	--	--	--	--	--	--	--	--
TRINITY_DN18201_c0_g2_i1_2	0.0368214	0.00116977	Down	EEH16350.1	ubiquitin-60S ribosomal protein L40 [Paracoccidioides brasiliensis Pb03]	P62981|RS27A_SOLTU	Ubiquitin-40S ribosomal protein S27a OS=Solanum tuberosum OX=4113 GN=UBI3 PE=2 SV=2	pbn:PADG_07891	RP-L40e, RPL40	large subunit ribosomal protein L40e	KOG0001	Ubiquitin and ubiquitin-like proteins	Molecular Function: structural constituent of ribosome (GO:0003735);|Cellular Component: nucleus (GO:0005634);|Cellular Component: ribosome (GO:0005840);|Biological Process: translation (GO:0006412);|Molecular Function: metal ion binding (GO:0046872);	ko03010	Ribosome
TRINITY_DN18204_c1_g1_i5_3	4.02044	6.84e-05	Up	XP_010914138.1	PREDICTED: beta-1,3-galactosyltransferase pvg3-like [Elaeis guineensis]	Q9USX0|PVG3_SCHPO	Beta-1,3-galactosyltransferase pvg3 OS=Schizosaccharomyces pombe (strain 972 / ATCC 24843) OX=284812 GN=pvg3 PE=1 SV=1	--	--	--	KOG2287	Galactosyltransferases	Cellular Component: endoplasmic reticulum (GO:0005783);|Cellular Component: endoplasmic reticulum membrane (GO:0005789);|Cellular Component: Golgi apparatus (GO:0005794);|Biological Process: protein glycosylation (GO:0006486);|Cellular Component: integral component of membrane (GO:0016021);|Cellular Component: Golgi cisterna membrane (GO:0032580);|Molecular Function: galactosylxylosylprotein 3-be…	--	--
TRINITY_DN18206_c0_g1_i1_3	3.58337	0.00570765	Up	--	--	--	--	--	--	--	--	--	--	--	--
TRINITY_DN18213_c0_g3_i1_2	0.0416696	0.004673	Down	--	--	--	--	--	--	--	--	--	--	--	--
TRINITY_DN18221_c0_g1_i6_3	2.75334	0.017463	Up	--	--	--	--	--	--	--	--	--	--	--	--
TRINITY_DN18249_c3_g1_i3_1	3.47071	0.0291689	Up	--	--	--	--	--	--	--	--	--	--	--	--
TRINITY_DN18258_c0_g2_i1_3	4.94223	0.0398064	Up	--	--	--	--	--	--	--	--	--	--	--	--
TRINITY_DN18258_c1_g1_i5_2	0.477513	7.14e-05	Down	XP_010907544.1	PREDICTED: LOW QUALITY PROTEIN: MLO-like protein 1 [Elaeis guineensis]	O49621|MLO1_ARATH	MLO-like protein 1 OS=Arabidopsis thaliana OX=3702 GN=MLO1 PE=1 SV=1	egu:105034187	MLO	mlo protein	--	--	Molecular Function: calmodulin binding (GO:0005516);|Cellular Component: plasma membrane (GO:0005886);|Biological Process: defense response (GO:0006952);|Biological Process: response to biotic stimulus (GO:0009607);|Cellular Component: integral component of membrane (GO:0016021);	--	--
TRINITY_DN18259_c0_g1_i1_3	0	0.0319762	Down	--	--	--	--	--	--	--	--	--	--	--	--
TRINITY_DN18261_c0_g1_i1_1	3.45267	0.00540552	Up	XP_010268929.1	PREDICTED: G-type lectin S-receptor-like serine/threonine-protein kinase At1g11330 [Nelumbo nucifera]	O81905|SD18_ARATH	Receptor-like serine/threonine-protein kinase SD1-8 OS=Arabidopsis thaliana OX=3702 GN=SD18 PE=1 SV=1	--	--	--	--	--	--	--	--
TRINITY_DN18272_c0_g4_i1_3	Inf	0.0175962	Up	--	--	--	--	--	--	--	--	--	--	--	--
TRINITY_DN18277_c0_g2_i1_3	4.15102	0.0402099	Up	--	--	--	--	--	--	--	--	--	--	--	--
TRINITY_DN18280_c0_g1_i1_1	0.130098	0.00105898	Down	--	--	--	--	--	--	--	--	--	--	--	--
TRINITY_DN18282_c0_g5_i1_1	Inf	0.0413147	Up	--	--	--	--	--	--	--	--	--	--	--	--
TRINITY_DN1828_c0_g1_i1_2	0	0.000260169	Down	--	--	--	--	--	--	--	--	--	--	--	--
TRINITY_DN1829_c0_g1_i1_3	9.8483	0.0255952	Up	--	--	--	--	--	--	--	--	--	--	--	--
TRINITY_DN18309_c0_g3_i3_1	84.0838	1.45e-11	Up	--	--	--	--	--	--	--	--	--	--	--	--
TRINITY_DN18315_c0_g3_i1_2	0.442415	0.0157723	Down	XP_020257640.1	magnesium transporter MRS2-5 isoform X1 [Asparagus officinalis]	Q9ZPR4|MRS25_ARATH	Magnesium transporter MRS2-5 OS=Arabidopsis thaliana OX=3702 GN=MRS2-5 PE=2 SV=1	pda:103718206	MRS2, MFM1	magnesium transporter	KOG2662	Magnesium transporters: CorA family	Molecular Function: magnesium ion transmembrane transporter activity (GO:0015095);|Biological Process: magnesium ion transport (GO:0015693);|Cellular Component: integral component of membrane (GO:0016021);	--	--
TRINITY_DN18330_c1_g3_i1_1	0.15447	0.0112155	Down	--	--	--	--	--	--	--	--	--	--	--	--
TRINITY_DN18356_c1_g1_i2_2	0.246602	8.64e-10	Down	XP_020100234.1	uncharacterized protein LOC109718409 [Ananas comosus]	P36914|AMYG_ASPOR	Glucoamylase OS=Aspergillus oryzae (strain ATCC 42149 / RIB 40) OX=510516 GN=glaA PE=2 SV=2	--	--	--	--	--	Biological Process: polysaccharide catabolic process (GO:0000272);|Molecular Function: glucan 1,4-alpha-glucosidase activity (GO:0004339);|Molecular Function: starch binding (GO:2001070);	--	--
TRINITY_DN18363_c2_g2_i2_2	2.96849	6.88e-05	Up	CAN66637.1	hypothetical protein VITISV_011340 [Vitis vinifera]	P10978|POLX_TOBAC	Retrovirus-related Pol polyprotein from transposon TNT 1-94 OS=Nicotiana tabacum OX=4097 PE=2 SV=1	--	--	--	KOG0017	FOG: Transposon-encoded proteins with TYA, reverse transcriptase, integrase domains in various combinations	Cellular Component: retrotransposon nucleocapsid (GO:0000943);|Molecular Function: nucleic acid binding (GO:0003676);|Molecular Function: RNA-directed DNA polymerase activity (GO:0003964);|Molecular Function: aspartic-type endopeptidase activity (GO:0004190);|Molecular Function: endonuclease activity (GO:0004519);|Molecular Function: zinc ion binding (GO:0008270);|Biological Process: DNA integrat…	--	--
TRINITY_DN18364_c0_g1_i1_1	Inf	0.0303652	Up	--	--	--	--	--	--	--	--	--	--	--	--
TRINITY_DN18364_c2_g4_i1_1	2.48685	0.00839767	Up	--	--	--	--	--	--	--	--	--	--	--	--
TRINITY_DN18371_c0_g4_i4_3	0.459735	0.000606118	Down	RAL52000.1	hypothetical protein DM860_016498 [Cuscuta australis]	Q9LZN2|PILS6_ARATH	Protein PIN-LIKES 6 OS=Arabidopsis thaliana OX=3702 GN=PILS6 PE=2 SV=1	--	--	--	KOG2722	Predicted membrane protein	Cellular Component: endoplasmic reticulum membrane (GO:0005789);|Biological Process: response to auxin (GO:0009733);|Biological Process: auxin-activated signaling pathway (GO:0009734);|Cellular Component: integral component of membrane (GO:0016021);|Biological Process: transmembrane transport (GO:0055085);	--	--
TRINITY_DN18375_c0_g7_i1_1	5.28851	0.0298696	Up	--	--	--	--	--	--	--	--	--	--	--	--
TRINITY_DN18379_c0_g1_i13_3	2.52534	0.042644	Up	AGE15421.1	1-aminocyclopropane-1-carboxylate oxidase [Hosta ventricosa]	P31238|ACCO1_DORSP	1-aminocyclopropane-1-carboxylate oxidase 1 OS=Doritaenopsis sp. OX=4749 GN=ACO1 PE=2 SV=1	pda:103718519	E1.14.17.4	aminocyclopropanecarboxylate oxidase	KOG0143	Iron/ascorbate family oxidoreductases	Biological Process: ethylene biosynthetic process (GO:0009693);|Molecular Function: 1-aminocyclopropane-1-carboxylate oxidase activity (GO:0009815);|Biological Process: fruit ripening (GO:0009835);|Molecular Function: L-ascorbic acid binding (GO:0031418);|Molecular Function: metal ion binding (GO:0046872);	ko00270	Cysteine and methionine metabolism
TRINITY_DN18380_c0_g5_i1_1	0.389477	2.07e-07	Down	OVA00321.1	Proton-dependent oligopeptide transporter family [Macleaya cordata]	Q8RX77|PTR21_ARATH	Protein NRT1/ PTR FAMILY 2.13 OS=Arabidopsis thaliana OX=3702 GN=NPF2.13 PE=1 SV=1	mus:103975713	SLC15A3_4, PHT	solute carrier family 15 (peptide/histidine transporter), member 3/4	KOG1237	H+/oligopeptide symporter	Cellular Component: plasma membrane (GO:0005886);|Molecular Function: peptide:proton symporter activity (GO:0015333);|Biological Process: nitrate transport (GO:0015706);|Cellular Component: integral component of membrane (GO:0016021);|Molecular Function: oligopeptide transmembrane transporter activity (GO:0035673);|Biological Process: nitrate assimilation (GO:0042128);|Molecular Function: low-aff…	--	--
TRINITY_DN18382_c0_g4_i1_3	3.64282	0.0146857	Up	--	--	--	--	--	--	--	--	--	--	--	--
TRINITY_DN18383_c0_g1_i17_1	126.619	0.000490769	Up	--	--	--	--	--	--	--	--	--	--	--	--
TRINITY_DN18383_c0_g3_i2_1	2.75116	0.00217256	Up	--	--	--	--	--	--	--	--	--	--	--	--
TRINITY_DN18383_c0_g4_i1_1	3.49958	0.0056567	Up	--	--	--	--	--	--	--	--	--	--	--	--
TRINITY_DN18388_c0_g2_i2_2	0.170781	3.06e-08	Down	XP_012089626.1	heavy metal-associated isoprenylated plant protein 46 [Jatropha curcas]	F2VYU4|PIK1_ORYSJ	Disease resistance protein Pik-1 OS=Oryza sativa subsp. japonica OX=39947 GN=PIK-1 PE=1 SV=1	--	--	--	--	--	Molecular Function: ATP binding (GO:0005524);|Biological Process: plant-type hypersensitive response (GO:0009626);|Biological Process: defense response signaling pathway, resistance gene-dependent (GO:0009870);|Biological Process: defense response to bacterium (GO:0042742);|Molecular Function: ADP binding (GO:0043531);	--	--
TRINITY_DN18396_c0_g1_i5_1	5.83912	0.00666885	Up	XP_010264646.1	PREDICTED: protein SAR DEFICIENT 1-like [Nelumbo nucifera]	Q0WVV6|CB60D_ARATH	Calmodulin-binding protein 60 D OS=Arabidopsis thaliana OX=3702 GN=CBP60D PE=2 SV=1	--	--	--	--	--	Molecular Function: DNA-binding transcription factor activity (GO:0003700);|Molecular Function: calmodulin binding (GO:0005516);|Cellular Component: nucleus (GO:0005634);|Molecular Function: sequence-specific DNA binding (GO:0043565);|Biological Process: regulation of salicylic acid biosynthetic process (GO:0080142);	--	--
TRINITY_DN18398_c1_g1_i3_3	2.21257	0.00124021	Up	XP_012070268.1	uncharacterized protein LOC105632487 [Jatropha curcas]	--	--	--	--	--	--	--	--	--	--
TRINITY_DN18404_c1_g2_i6_3	0.405987	0.000241497	Down	BAD72233.1	putative MCB2 protein [Oryza sativa Japonica Group]	Q2V9B0|MY1R1_SOLTU	Transcription factor MYB1R1 OS=Solanum tuberosum OX=4113 PE=2 SV=1	--	--	--	--	--	Molecular Function: DNA binding (GO:0003677);|Cellular Component: nucleus (GO:0005634);|Cellular Component: cytosol (GO:0005829);	--	--
TRINITY_DN18413_c0_g2_i1_2	0.284678	0.0467752	Down	--	--	--	--	--	--	--	--	--	--	--	--
TRINITY_DN18426_c1_g1_i1_3	11.7929	0.0281965	Up	--	--	--	--	--	--	--	--	--	--	--	--
TRINITY_DN18434_c2_g4_i1_1	5.6899	0.00461355	Up	--	--	--	--	--	--	--	--	--	--	--	--
TRINITY_DN18439_c0_g2_i21_2	0.438195	4.67e-05	Down	XP_008808358.1	pectin acetylesterase 8-like isoform X1 [Phoenix dactylifera]	Q6DBP4|PAE8_ARATH	Pectin acetylesterase 8 OS=Arabidopsis thaliana OX=3702 GN=PAE8 PE=2 SV=1	pda:103720444	NOTUM	O-palmitoleoyl-L-serine hydrolase	KOG4287	Pectin acetylesterase and similar proteins	Cellular Component: extracellular region (GO:0005576);|Cellular Component: plant-type cell wall (GO:0009505);|Molecular Function: pectin acetylesterase activity (GO:0052793);|Biological Process: cell wall organization (GO:0071555);	ko04310	Wnt signaling pathway
TRINITY_DN18447_c0_g1_i2_2	2.30798	1.29e-06	Up	XP_010930262.1	PREDICTED: uncharacterized protein LOC105051482 [Elaeis guineensis]	--	--	--	--	--	--	--	--	--	--
TRINITY_DN18448_c0_g1_i3_2	3.2519	0.0242016	Up	XP_010242394.1	PREDICTED: ABC transporter A family member 7-like [Nelumbo nucifera]	Q9STT5|AB7A_ARATH	ABC transporter A family member 7 OS=Arabidopsis thaliana OX=3702 GN=ABCA7 PE=3 SV=2	--	--	--	KOG0059	Lipid exporter ABCA1 and related proteins, ABC superfamily	Molecular Function: transporter activity (GO:0005215);|Molecular Function: ATP binding (GO:0005524);|Cellular Component: plasma membrane (GO:0005886);|Biological Process: lipid transport (GO:0006869);|Cellular Component: plasmodesma (GO:0009506);|Cellular Component: integral component of membrane (GO:0016021);|Molecular Function: ATPase activity, coupled to transmembrane movement of substances (G…	--	--
TRINITY_DN18474_c0_g2_i1_3	2.21847	0.00515021	Up	XP_010909031.1	PREDICTED: 2-oxoisovalerate dehydrogenase subunit beta 1, mitochondrial isoform X1 [Elaeis guineensis]	Q9SAV3|ODBB1_ARATH	2-oxoisovalerate dehydrogenase subunit beta 1, mitochondrial OS=Arabidopsis thaliana OX=3702 GN=BCDH BETA1 PE=2 SV=1	egu:105035247	BCKDHB, bkdA2	2-oxoisovalerate dehydrogenase E1 component beta subunit	KOG0525	Branched chain alpha-keto acid dehydrogenase E1, beta subunit	Molecular Function: alpha-ketoacid dehydrogenase activity (GO:0003826);|Molecular Function: 3-methyl-2-oxobutanoate dehydrogenase (2-methylpropanoyl-transferring) activity (GO:0003863);|Cellular Component: mitochondrion (GO:0005739);|Cellular Component: mitochondrial alpha-ketoglutarate dehydrogenase complex (GO:0005947);|Biological Process: response to nutrient (GO:0007584);|Biological Process: …	ko00640|ko00280	Propanoate metabolism|Valine, leucine and isoleucine degradation
TRINITY_DN18481_c1_g1_i1_3	2.03935	0.0257652	Up	XP_020586555.1	transcription termination factor MTEF1, chloroplastic isoform X2 [Phalaenopsis equestris]	Q84X53|MTEF1_ARATH	Transcription termination factor MTEF1, chloroplastic OS=Arabidopsis thaliana OX=3702 GN=MTERF1 PE=2 SV=2	zma:100382509	MTERFD	mTERF domain-containing protein, mitochondrial	KOG1267	Mitochondrial transcription termination factor, mTERF	Molecular Function: double-stranded DNA binding (GO:0003690);|Biological Process: DNA-templated transcription, termination (GO:0006353);|Biological Process: regulation of transcription, DNA-templated (GO:0006355);|Cellular Component: chloroplast (GO:0009507);|Biological Process: chloroplast organization (GO:0009658);|Biological Process: embryo development ending in seed dormancy (GO:0009793);|Bio…	--	--
TRINITY_DN18484_c0_g2_i1_2	3.70234	0.0364201	Up	XP_010916103.2	PREDICTED: probable WRKY transcription factor 31 [Elaeis guineensis]	Q9C519|WRKY6_ARATH	WRKY transcription factor 6 OS=Arabidopsis thaliana OX=3702 GN=WRKY6 PE=1 SV=1	--	--	--	--	--	Molecular Function: DNA-binding transcription factor activity (GO:0003700);|Cellular Component: nucleus (GO:0005634);|Biological Process: ethylene-activated signaling pathway (GO:0009873);|Biological Process: response to chitin (GO:0010200);|Biological Process: cellular response to phosphate starvation (GO:0016036);|Molecular Function: sequence-specific DNA binding (GO:0043565);|Molecular Functio…	--	--
TRINITY_DN18495_c0_g2_i2_2	0.319504	0.00125557	Down	PKA57116.1	putative NAD kinase 2, chloroplastic [Apostasia shenzhenica]	Q9C5W3|NADK2_ARATH	NAD kinase 2, chloroplastic OS=Arabidopsis thaliana OX=3702 GN=NADK2 PE=1 SV=1	vra:106764703	ppnK, NADK	NAD+ kinase	KOG2178	Predicted sugar kinase	Molecular Function: NAD+ kinase activity (GO:0003951);|Molecular Function: calmodulin binding (GO:0005516);|Molecular Function: ATP binding (GO:0005524);|Biological Process: NADP biosynthetic process (GO:0006741);|Cellular Component: chloroplast (GO:0009507);|Biological Process: NAD metabolic process (GO:0019674);	ko00760	Nicotinate and nicotinamide metabolism
TRINITY_DN18498_c0_g3_i3_1	3.15047	0.00431228	Up	XP_019707010.1	PREDICTED: receptor-like serine/threonine-protein kinase SD1-8 [Elaeis guineensis]	O81832|Y4729_ARATH	G-type lectin S-receptor-like serine/threonine-protein kinase At4g27290 OS=Arabidopsis thaliana OX=3702 GN=At4g27290 PE=3 SV=4	--	--	--	--	--	--	--	--
TRINITY_DN18502_c0_g1_i5_2	3.06682	0.00224256	Up	XP_008805606.1	1-aminocyclopropane-1-carboxylate oxidase 1-like [Phoenix dactylifera]	P31238|ACCO1_DORSP	1-aminocyclopropane-1-carboxylate oxidase 1 OS=Doritaenopsis sp. OX=4749 GN=ACO1 PE=2 SV=1	pda:103718519	E1.14.17.4	aminocyclopropanecarboxylate oxidase	KOG0143	Iron/ascorbate family oxidoreductases	Biological Process: ethylene biosynthetic process (GO:0009693);|Molecular Function: 1-aminocyclopropane-1-carboxylate oxidase activity (GO:0009815);|Biological Process: fruit ripening (GO:0009835);|Molecular Function: L-ascorbic acid binding (GO:0031418);|Molecular Function: metal ion binding (GO:0046872);	ko00270	Cysteine and methionine metabolism
TRINITY_DN18503_c1_g1_i1_1	2.85189	1.51e-09	Up	--	--	--	--	--	--	--	--	--	--	--	--
TRINITY_DN18506_c0_g2_i1_1	3.60234	0.00461556	Up	XP_008807380.1	probable ethylene response sensor 1 [Phoenix dactylifera]	Q53RH0|ERS1_ORYSJ	Probable ethylene response sensor 1 OS=Oryza sativa subsp. japonica OX=39947 GN=ERS1 PE=2 SV=1	pda:103719768	ETR, ERS	ethylene receptor	KOG0519	Sensory transduction histidine kinase	Molecular Function: phosphorelay sensor kinase activity (GO:0000155);|Molecular Function: ATP binding (GO:0005524);|Cellular Component: endoplasmic reticulum (GO:0005783);|Cellular Component: endoplasmic reticulum membrane (GO:0005789);|Cellular Component: integral component of membrane (GO:0016021);|Molecular Function: ethylene receptor activity (GO:0038199);|Molecular Function: metal ion bindin…	ko04075	Plant hormone signal transduction
TRINITY_DN18512_c1_g1_i1_1	3.86489	0.0148079	Up	--	--	--	--	--	--	--	--	--	--	--	--
TRINITY_DN18531_c0_g1_i2_3	0.483215	0.00172222	Down	XP_008793050.1	proline iminopeptidase [Phoenix dactylifera]	P93732|PIP_ARATH	Proline iminopeptidase OS=Arabidopsis thaliana OX=3702 GN=PIP PE=2 SV=3	pda:103709475	pip	proline iminopeptidase	--	--	Molecular Function: aminopeptidase activity (GO:0004177);|Cellular Component: cytosol (GO:0005829);|Cellular Component: chloroplast (GO:0009507);	ko00330	Arginine and proline metabolism
TRINITY_DN18535_c1_g2_i2_1	0.462024	0.0483441	Down	--	--	--	--	--	--	--	--	--	--	--	--
TRINITY_DN18540_c0_g1_i1_3	2.64936	0.0174981	Up	XP_008791552.1	ABC transporter G family member 42-like [Phoenix dactylifera]	Q5Z9S8|AB42G_ORYSJ	ABC transporter G family member 42 OS=Oryza sativa subsp. japonica OX=39947 GN=ABCG42 PE=2 SV=1	--	--	--	KOG0065	Pleiotropic drug resistance proteins (PDR1-15), ABC superfamily	Molecular Function: ATP binding (GO:0005524);|Cellular Component: plasma membrane (GO:0005886);|Cellular Component: integral component of membrane (GO:0016021);|Molecular Function: ATPase activity, coupled to transmembrane movement of substances (GO:0042626);|Biological Process: transmembrane transport (GO:0055085);	--	--
TRINITY_DN18548_c0_g4_i1_3	2.16273	0.0296714	Up	--	--	--	--	--	--	--	--	--	--	--	--
TRINITY_DN18551_c0_g1_i7_2	0.40165	1.03e-20	Down	XP_008776997.1	LOW QUALITY PROTEIN: alpha-1,4 glucan phosphorylase L isozyme, chloroplastic/amyloplastic [Phoenix dactylifera]	P27598|PHSL_IPOBA	Alpha-1,4 glucan phosphorylase L isozyme, chloroplastic/amyloplastic OS=Ipomoea batatas OX=4120 PE=2 SV=1	pda:103697013	E2.4.1.1, glgP, PYG	glycogen phosphorylase	KOG2099	Glycogen phosphorylase	Biological Process: carbohydrate metabolic process (GO:0005975);|Molecular Function: glycogen phosphorylase activity (GO:0008184);|Cellular Component: amyloplast (GO:0009501);|Cellular Component: chloroplast (GO:0009507);|Molecular Function: pyridoxal phosphate binding (GO:0030170);|Molecular Function: linear malto-oligosaccharide phosphorylase activity (GO:0102250);|Molecular Function: SHG alpha…	ko00500	Starch and sucrose metabolism
TRINITY_DN18551_c0_g2_i1_2	0.470617	0.000795451	Down	PON83459.1	Glycogen/starch/alpha-glucan phosphorylase [Trema orientale]	P27598|PHSL_IPOBA	Alpha-1,4 glucan phosphorylase L isozyme, chloroplastic/amyloplastic OS=Ipomoea batatas OX=4120 PE=2 SV=1	thj:104805507	E2.4.1.1, glgP, PYG	glycogen phosphorylase	KOG2099	Glycogen phosphorylase	Biological Process: carbohydrate metabolic process (GO:0005975);|Molecular Function: glycogen phosphorylase activity (GO:0008184);|Cellular Component: amyloplast (GO:0009501);|Cellular Component: chloroplast (GO:0009507);|Molecular Function: pyridoxal phosphate binding (GO:0030170);|Molecular Function: linear malto-oligosaccharide phosphorylase activity (GO:0102250);|Molecular Function: SHG alpha…	ko00500	Starch and sucrose metabolism
TRINITY_DN18565_c0_g1_i4_2	0.0970626	6.26e-10	Down	XP_009417236.1	PREDICTED: glucose-6-phosphate/phosphate translocator 2, chloroplastic-like [Musa acuminata subsp. malaccensis]	Q9M5A9|GPT1_ARATH	Glucose-6-phosphate/phosphate translocator 1, chloroplastic OS=Arabidopsis thaliana OX=3702 GN=GPT1 PE=2 SV=1	mus:103997668	SLC35E1	solute carrier family 35, member E1	KOG1441	Glucose-6-phosphate/phosphate and phosphoenolpyruvate/phosphate antiporter	Molecular Function: inorganic phosphate transmembrane transporter activity (GO:0005315);|Biological Process: vacuole organization (GO:0007033);|Cellular Component: plastid (GO:0009536);|Biological Process: embryo sac development (GO:0009553);|Biological Process: response to nematode (GO:0009624);|Biological Process: embryo development ending in seed dormancy (GO:0009793);|Biological Process: poll…	--	--
TRINITY_DN18578_c0_g1_i9_1	0.386613	2.34e-10	Down	XP_010918473.1	PREDICTED: ABC transporter G family member 11 [Elaeis guineensis]	Q8RXN0|AB11G_ARATH	ABC transporter G family member 11 OS=Arabidopsis thaliana OX=3702 GN=ABCG11 PE=1 SV=1	--	--	--	KOG0061	Transporter, ABC superfamily (Breast cancer resistance protein)	Molecular Function: ATP binding (GO:0005524);|Cellular Component: plasma membrane (GO:0005886);|Biological Process: response to wounding (GO:0009611);|Biological Process: response to salt stress (GO:0009651);|Biological Process: response to abscisic acid (GO:0009737);|Cellular Component: external side of plasma membrane (GO:0009897);|Biological Process: stem vascular tissue pattern formation (GO:…	--	--
TRINITY_DN18613_c0_g1_i9_1	3.20528	0.0122261	Up	XP_004149320.1	PREDICTED: cytochrome b561 and DOMON domain-containing protein At3g25290 [Cucumis sativus]	Q8VYH6|B651B_ARATH	Cytochrome b561 and DOMON domain-containing protein At4g17280 OS=Arabidopsis thaliana OX=3702 GN=At4g17280 PE=2 SV=1	--	--	--	KOG4293	Predicted membrane protein, contains DoH and Cytochrome b-561/ferric reductase transmembrane domains	Cellular Component: integral component of membrane (GO:0016021);|Molecular Function: metal ion binding (GO:0046872);|Biological Process: oxidation-reduction process (GO:0055114);	--	--
TRINITY_DN18625_c0_g1_i3_2	0.307273	1.11e-06	Down	XP_010914159.1	PREDICTED: probable receptor-like serine/threonine-protein kinase At5g57670 [Elaeis guineensis]	Q5XF57|Y5576_ARATH	Probable receptor-like serine/threonine-protein kinase At5g57670 OS=Arabidopsis thaliana OX=3702 GN=At5g57670 PE=2 SV=1	--	--	--	KOG1187	Serine/threonine protein kinase	--	--	--
TRINITY_DN18656_c0_g1_i2_3	0.346313	1.06e-06	Down	AEV40473.1	ADP-glucose pyrophosphorylase 2 [Spirodela polyrhiza]	Q00081|GLGL1_SOLTU	Glucose-1-phosphate adenylyltransferase large subunit 1 (Fragment) OS=Solanum tuberosum OX=4113 GN=AGPS1 PE=1 SV=1	pda:103714474	glgC	glucose-1-phosphate adenylyltransferase	KOG1322	GDP-mannose pyrophosphorylase/mannose-1-phosphate guanylyltransferase	Molecular Function: ATP binding (GO:0005524);|Biological Process: glycogen biosynthetic process (GO:0005978);|Molecular Function: glucose-1-phosphate adenylyltransferase activity (GO:0008878);|Cellular Component: amyloplast (GO:0009501);|Cellular Component: chloroplast (GO:0009507);|Biological Process: starch biosynthetic process (GO:0019252);	ko00520|ko00500	Amino sugar and nucleotide sugar metabolism|Starch and sucrose metabolism
TRINITY_DN18660_c0_g3_i1_1	16.7153	0.0288013	Up	AAQ89590.1	mono- or diacylglycerol acyltransferase [Spirodela polyrhiza]	--	--	atr:18428317	MOGAT2, MGAT2	2-acylglycerol O-acyltransferase 2	--	--	--	ko00561	Glycerolipid metabolism
TRINITY_DN18661_c2_g2_i2_3	3.38077	5.35e-05	Up	--	--	--	--	--	--	--	--	--	--	--	--
TRINITY_DN18663_c0_g6_i1_1	13.9434	0.0441572	Up	XP_017426291.1	PREDICTED: uncharacterized protein LOC108334872 [Vigna angularis]	--	--	--	--	--	--	--	--	--	--
TRINITY_DN18687_c0_g1_i3_3	2.7454	0.0398895	Up	XP_008781074.1	phospholipase A1 PLIP2, chloroplastic [Phoenix dactylifera]	F4HXL0|PLIP2_ARATH	Phospholipase A1 PLIP2, chloroplastic OS=Arabidopsis thaliana OX=3702 GN=PLIP2 PE=1 SV=1	--	--	--	--	--	Biological Process: defense response to insect (GO:0002213);|Molecular Function: phospholipase A1 activity (GO:0008970);|Cellular Component: chloroplast (GO:0009507);|Cellular Component: chloroplast stroma (GO:0009570);|Biological Process: lipid catabolic process (GO:0016042);|Biological Process: positive regulation of defense response (GO:0031349);|Cellular Component: chloroplast membrane (GO:00…	--	--
TRINITY_DN18688_c0_g3_i1_1	2.1324	0.0367243	Up	XP_020092592.1	putative glycine-rich cell wall structural protein 1 [Ananas comosus]	--	--	--	--	--	--	--	--	--	--
TRINITY_DN18691_c0_g2_i1_1	2.02483	0.0314036	Up	XP_019705509.1	PREDICTED: G-type lectin S-receptor-like serine/threonine-protein kinase At2g19130 [Elaeis guineensis]	O64477|Y2913_ARATH	G-type lectin S-receptor-like serine/threonine-protein kinase At2g19130 OS=Arabidopsis thaliana OX=3702 GN=At2g19130 PE=2 SV=1	--	--	--	--	--	--	--	--
TRINITY_DN18698_c0_g1_i6_1	3.40451	1.76e-05	Up	XP_010914101.1	PREDICTED: glutamate receptor 2.7-like [Elaeis guineensis]	Q9SHV1|GLR22_ARATH	Glutamate receptor 2.2 OS=Arabidopsis thaliana OX=3702 GN=GLR2.2 PE=2 SV=1	--	--	--	KOG1052	Glutamate-gated kainate-type ion channel receptor subunit GluR5 and related subunits	Molecular Function: ionotropic glutamate receptor activity (GO:0004970);|Molecular Function: calcium channel activity (GO:0005262);|Cellular Component: intracellular (GO:0005622);|Cellular Component: plasma membrane (GO:0005886);|Biological Process: calcium ion transport (GO:0006816);|Molecular Function: glutamate receptor activity (GO:0008066);|Cellular Component: integral component of membrane …	--	--
TRINITY_DN18709_c0_g7_i2_2	8.09456	0.0091951	Up	BAB89349.1	1-aminocyclopropane-1-carboxylate synthase [Diospyros kaki]	Q07262|1A1C_TOBAC	1-aminocyclopropane-1-carboxylate synthase OS=Nicotiana tabacum OX=4097 GN=ACS1 PE=2 SV=1	pxb:103953381	ACS	1-aminocyclopropane-1-carboxylate synthase	KOG0256	1-aminocyclopropane-1-carboxylate synthase, and related proteins	Biological Process: ethylene biosynthetic process (GO:0009693);|Biological Process: fruit ripening (GO:0009835);|Molecular Function: 1-aminocyclopropane-1-carboxylate synthase activity (GO:0016847);|Molecular Function: pyridoxal phosphate binding (GO:0030170);	ko00270	Cysteine and methionine metabolism
TRINITY_DN18711_c1_g2_i1_2	2.37762	0.0331827	Up	--	--	--	--	--	--	--	--	--	--	--	--
TRINITY_DN18718_c0_g1_i3_2	2.18685	0.00223923	Up	--	--	--	--	--	--	--	--	--	--	--	--
TRINITY_DN18725_c0_g1_i2_1	0.478006	4e-05	Down	--	--	--	--	--	--	--	--	--	--	--	--
TRINITY_DN18726_c0_g2_i1_2	0.0839451	0.0280943	Down	PKA53988.1	hypothetical protein AXF42_Ash016153 [Apostasia shenzhenica]	Q9SII5|EXOL5_ARATH	Protein EXORDIUM-like 5 OS=Arabidopsis thaliana OX=3702 GN=EXL5 PE=2 SV=1	--	--	--	--	--	Cellular Component: extracellular space (GO:0005615);|Cellular Component: apoplast (GO:0048046);	--	--
TRINITY_DN18726_c1_g3_i1_3	2.66841	0.00303297	Up	--	--	--	--	--	--	--	--	--	--	--	--
TRINITY_DN18733_c0_g1_i2_3	3.35827	1.71e-06	Up	XP_010242394.1	PREDICTED: ABC transporter A family member 7-like [Nelumbo nucifera]	Q9STT5|AB7A_ARATH	ABC transporter A family member 7 OS=Arabidopsis thaliana OX=3702 GN=ABCA7 PE=3 SV=2	--	--	--	KOG0059	Lipid exporter ABCA1 and related proteins, ABC superfamily	Molecular Function: transporter activity (GO:0005215);|Molecular Function: ATP binding (GO:0005524);|Cellular Component: plasma membrane (GO:0005886);|Biological Process: lipid transport (GO:0006869);|Cellular Component: plasmodesma (GO:0009506);|Cellular Component: integral component of membrane (GO:0016021);|Molecular Function: ATPase activity, coupled to transmembrane movement of substances (G…	--	--
TRINITY_DN18735_c2_g1_i4_2	2.71901	0.00597737	Up	XP_010914074.1	PREDICTED: uncharacterized protein LOC105039580 [Elaeis guineensis]	--	--	--	--	--	--	--	--	--	--
TRINITY_DN18736_c3_g2_i1_1	0.424129	0.00570849	Down	--	--	--	--	--	--	--	--	--	--	--	--
TRINITY_DN18758_c0_g3_i1_1	2.07628	0.0086594	Up	--	--	--	--	--	--	--	--	--	--	--	--
TRINITY_DN18760_c0_g3_i1_3	2.44863	0.0204361	Up	--	--	--	--	--	--	--	--	--	--	--	--
TRINITY_DN18761_c0_g4_i1_2	0.415801	0.000873628	Down	XP_010910125.2	PREDICTED: uncharacterized protein LOC105036080 [Elaeis guineensis]	--	--	--	--	--	--	--	--	--	--
TRINITY_DN18770_c0_g2_i1_2	0.0556221	0.00241952	Down	--	--	--	--	--	--	--	--	--	--	--	--
TRINITY_DN18771_c1_g4_i5_3	2.28356	9.61e-05	Up	XP_008803821.1	8-amino-7-oxononanoate synthase isoform X2 [Phoenix dactylifera]	Q8GW43|BIOF_ARATH	8-amino-7-oxononanoate synthase OS=Arabidopsis thaliana OX=3702 GN=BIOF PE=1 SV=2	pda:103717277	bioF	8-amino-7-oxononanoate synthase	KOG1359	Glycine C-acetyltransferase/2-amino-3-ketobutyrate-CoA ligase	Cellular Component: peroxisome (GO:0005777);|Cellular Component: cytosol (GO:0005829);|Molecular Function: 8-amino-7-oxononanoate synthase activity (GO:0008710);|Biological Process: biotin biosynthetic process (GO:0009102);|Molecular Function: pyridoxal phosphate binding (GO:0030170);	ko00780	Biotin metabolism
TRINITY_DN18775_c0_g1_i1_2	0.466613	0.0338771	Down	XP_020250145.1	uncharacterized protein LOC109827551 [Asparagus officinalis]	P0C2F6|RNHX1_ARATH	Putative ribonuclease H protein At1g65750 OS=Arabidopsis thaliana OX=3702 GN=At1g65750 PE=3 SV=1	--	--	--	KOG1075	FOG: Reverse transcriptase	Molecular Function: nucleic acid binding (GO:0003676);|Molecular Function: RNA-DNA hybrid ribonuclease activity (GO:0004523);|Molecular Function: metal ion binding (GO:0046872);	--	--
TRINITY_DN18776_c0_g3_i1_1	2.88206	0.0342354	Up	XP_017697851.1	U-box domain-containing protein 33-like [Phoenix dactylifera]	Q5WA76|PUB70_ORYSJ	U-box domain-containing protein 70 OS=Oryza sativa subsp. japonica OX=39947 GN=PUB70 PE=1 SV=1	--	--	--	--	--	Molecular Function: protein serine/threonine kinase activity (GO:0004674);|Molecular Function: ubiquitin-protein transferase activity (GO:0004842);|Molecular Function: ATP binding (GO:0005524);	--	--
TRINITY_DN1877_c0_g1_i1_3	2.02295	0.00242799	Up	XP_010276452.1	PREDICTED: NAC domain-containing protein 72-like [Nelumbo nucifera]	Q9FK44|NAC87_ARATH	NAC domain-containing protein 87 OS=Arabidopsis thaliana OX=3702 GN=NAC087 PE=2 SV=1	--	--	--	--	--	Molecular Function: DNA binding (GO:0003677);|Molecular Function: DNA-binding transcription factor activity (GO:0003700);|Cellular Component: nucleus (GO:0005634);|Cellular Component: cytoplasm (GO:0005737);	--	--
TRINITY_DN18792_c1_g1_i2_2	2.3256	0.0283358	Up	XP_009399930.1	PREDICTED: probable glutathione S-transferase [Musa acuminata subsp. malaccensis]	P32110|GSTX6_SOYBN	Probable glutathione S-transferase OS=Glycine max OX=3847 GN=HSP26-A PE=2 SV=1	mus:103984202	GST, gst	glutathione S-transferase	KOG0406	Glutathione S-transferase	Molecular Function: glutathione transferase activity (GO:0004364);|Cellular Component: cytoplasm (GO:0005737);|Biological Process: glutathione metabolic process (GO:0006749);|Biological Process: response to heat (GO:0009408);|Biological Process: response to auxin (GO:0009733);|Biological Process: response to cytokinin (GO:0009735);|Biological Process: response to abscisic acid (GO:0009737);|Biolo…	ko00982|ko00480|ko00980	Drug metabolism - cytochrome P450|Glutathione metabolism|Metabolism of xenobiotics by cytochrome P450
TRINITY_DN18794_c1_g3_i2_2	2.53156	0.00933419	Up	CAN82318.1	hypothetical protein VITISV_015618 [Vitis vinifera]	--	--	--	--	--	--	--	--	--	--
TRINITY_DN18794_c3_g1_i8_1	2.00358	0.00157984	Up	--	--	--	--	--	--	--	--	--	--	--	--
TRINITY_DN18794_c3_g4_i2_1	4.51156	2.13e-08	Up	--	--	--	--	--	--	--	--	--	--	--	--
TRINITY_DN18805_c0_g1_i1_2	0.0702117	0.0110973	Down	--	--	--	--	--	--	--	--	--	--	--	--
TRINITY_DN18813_c0_g1_i2_2	0.29404	0.000742175	Down	XP_021829020.1	protein PIN-LIKES 6 [Prunus avium]	Q9LZN2|PILS6_ARATH	Protein PIN-LIKES 6 OS=Arabidopsis thaliana OX=3702 GN=PILS6 PE=2 SV=1	--	--	--	KOG2722	Predicted membrane protein	Cellular Component: endoplasmic reticulum membrane (GO:0005789);|Biological Process: response to auxin (GO:0009733);|Biological Process: auxin-activated signaling pathway (GO:0009734);|Cellular Component: integral component of membrane (GO:0016021);|Biological Process: transmembrane transport (GO:0055085);	--	--
TRINITY_DN18835_c0_g1_i4_3	0.488592	0.00806548	Down	XP_010244372.1	PREDICTED: probable LRR receptor-like serine/threonine-protein kinase At4g29180 [Nelumbo nucifera]	C0LGL4|Y2289_ARATH	Probable LRR receptor-like serine/threonine-protein kinase At2g28960 OS=Arabidopsis thaliana OX=3702 GN=At2g28960 PE=1 SV=1	--	--	--	--	--	--	--	--
TRINITY_DN18840_c0_g4_i1_1	0.352386	0.0319782	Down	--	--	--	--	--	--	--	--	--	--	--	--
TRINITY_DN18843_c0_g4_i1_3	2.75854	4.69e-05	Up	--	--	--	--	--	--	--	--	--	--	--	--
TRINITY_DN18847_c0_g2_i2_2	0.382068	0.00101299	Down	--	--	--	--	--	--	--	--	--	--	--	--
TRINITY_DN18848_c0_g1_i5_2	0.0789848	4.66e-74	Down	AAC49413.1	mannose-specific lectin precursor [Polygonatum multiflorum]	P49329|LEC_ALOAR	Mannose-specific lectin OS=Aloe arborescens OX=45385 PE=1 SV=1	--	--	--	--	--	Molecular Function: mannose binding (GO:0005537);|Cellular Component: extracellular region (GO:0005576);	--	--
TRINITY_DN18849_c0_g1_i5_3	2.76475	0.019557	Up	XP_010916130.1	PREDICTED: pathogen-related protein-like [Elaeis guineensis]	P16273|PRPX_HORVU	Pathogen-related protein OS=Hordeum vulgare OX=4513 PE=2 SV=2	--	--	--	--	--	Biological Process: defense response (GO:0006952);|Biological Process: response to biotic stimulus (GO:0009607);	--	--
TRINITY_DN18855_c1_g7_i1_2	4.67292	0.0143468	Up	--	--	--	--	--	--	--	--	--	--	--	--
TRINITY_DN18856_c0_g1_i1_3	0.399499	0.000122535	Down	PUZ63676.1	hypothetical protein GQ55_3G086900 [Panicum hallii var. hallii]	Q41050|OEP16_PEA	Outer envelope pore protein 16, chloroplastic OS=Pisum sativum OX=3888 GN=OEP16 PE=1 SV=1	--	--	--	--	--	Biological Process: ion transport (GO:0006811);|Cellular Component: chloroplast outer membrane (GO:0009707);|Molecular Function: porin activity (GO:0015288);|Cellular Component: etioplast membrane (GO:0034426);|Molecular Function: protein homodimerization activity (GO:0042803);|Biological Process: protein import into chloroplast stroma (GO:0045037);|Cellular Component: pore complex (GO:0046930);	--	--
TRINITY_DN18856_c1_g1_i5_3	0.452921	5.18e-10	Down	XP_004960518.1	outer envelope pore protein 16, chloroplastic [Setaria italica]	Q41050|OEP16_PEA	Outer envelope pore protein 16, chloroplastic OS=Pisum sativum OX=3888 GN=OEP16 PE=1 SV=1	--	--	--	--	--	Biological Process: ion transport (GO:0006811);|Cellular Component: chloroplast outer membrane (GO:0009707);|Molecular Function: porin activity (GO:0015288);|Cellular Component: etioplast membrane (GO:0034426);|Molecular Function: protein homodimerization activity (GO:0042803);|Biological Process: protein import into chloroplast stroma (GO:0045037);|Cellular Component: pore complex (GO:0046930);	--	--
TRINITY_DN1885_c0_g1_i1_2	0.0815117	0.00272533	Down	XP_011625110.1	cytochrome P450 86B1 [Amborella trichopoda]	Q9FMY1|C86B1_ARATH	Cytochrome P450 86B1 OS=Arabidopsis thaliana OX=3702 GN=CYP86B1 PE=2 SV=1	atr:18438710	CYP86B1	fatty acid omega-hydroxylase	KOG0157	Cytochrome P450 CYP4/CYP19/CYP26 subfamilies	Molecular Function: monooxygenase activity (GO:0004497);|Molecular Function: iron ion binding (GO:0005506);|Cellular Component: endoplasmic reticulum (GO:0005783);|Cellular Component: endoplasmic reticulum membrane (GO:0005789);|Biological Process: suberin biosynthetic process (GO:0010345);|Cellular Component: integral component of membrane (GO:0016021);|Molecular Function: oxidoreductase activit…	ko00073	Cutin, suberine and wax biosynthesis
TRINITY_DN18863_c0_g1_i3_2	14.6788	0.00162849	Up	--	--	--	--	--	--	--	--	--	--	--	--
TRINITY_DN18871_c0_g2_i4_3	2.56782	7.53e-10	Up	PPD87050.1	hypothetical protein GOBAR_DD15994 [Gossypium barbadense]	F4I2X9|INVD_ARATH	Probable alkaline/neutral invertase D OS=Arabidopsis thaliana OX=3702 GN=INVD PE=2 SV=1	--	--	--	--	--	Molecular Function: sucrose alpha-glucosidase activity (GO:0004575);|Cellular Component: cytosol (GO:0005829);|Biological Process: sucrose catabolic process (GO:0005987);|Molecular Function: glycopeptide alpha-N-acetylgalactosaminidase activity (GO:0033926);	--	--
TRINITY_DN18871_c5_g2_i1_1	6.29253	0.00792283	Up	--	--	--	--	--	--	--	--	--	--	--	--
TRINITY_DN18878_c1_g3_i3_3	0.496347	0.00188063	Down	XP_008790317.1	flavonol 4'-sulfotransferase-like [Phoenix dactylifera]	Q9M1V2|SOT5_ARATH	Cytosolic sulfotransferase 5 OS=Arabidopsis thaliana OX=3702 GN=SOT5 PE=1 SV=1	--	--	--	KOG1584	Sulfotransferase	Cellular Component: cytoplasm (GO:0005737);|Molecular Function: sulfotransferase activity (GO:0008146);|Biological Process: flavonoid metabolic process (GO:0009812);|Molecular Function: flavonoid sulfotransferase activity (GO:1990135);	--	--
TRINITY_DN18879_c0_g1_i2_3	0.225026	0.0223694	Down	--	--	--	--	--	--	--	--	--	--	--	--
TRINITY_DN18882_c0_g1_i1_3	0.376699	0.00578879	Down	XP_010912477.1	PREDICTED: long chain acyl-CoA synthetase 9, chloroplastic-like [Elaeis guineensis]	Q9CAP8|LACS9_ARATH	Long chain acyl-CoA synthetase 9, chloroplastic OS=Arabidopsis thaliana OX=3702 GN=LACS9 PE=1 SV=1	egu:105038382	ACSL, fadD	long-chain acyl-CoA synthetase	KOG1180	Acyl-CoA synthetase	Molecular Function: long-chain fatty acid-CoA ligase activity (GO:0004467);|Molecular Function: ATP binding (GO:0005524);|Biological Process: fatty acid metabolic process (GO:0006631);|Cellular Component: chloroplast (GO:0009507);|Cellular Component: plastid (GO:0009536);|Cellular Component: chloroplast envelope (GO:0009941);|Cellular Component: membrane (GO:0016020);|Molecular Function: decanoat…	ko00071|ko00061|ko04146|ko02024|ko01212	Fatty acid degradation|Fatty acid biosynthesis|Peroxisome|Quorum sensing|Fatty acid metabolism
TRINITY_DN18896_c0_g3_i1_1	8.05318	0.000643137	Up	--	--	--	--	--	--	--	--	--	--	--	--
TRINITY_DN18899_c1_g6_i2_1	3.86075	2.35e-05	Up	--	--	--	--	--	--	--	--	--	--	--	--
TRINITY_DN18906_c0_g1_i2_1	2.16038	3.35e-05	Up	XP_026657369.1	receptor-like protein kinase HSL1 [Phoenix dactylifera]	P47735|RLK5_ARATH	Receptor-like protein kinase 5 OS=Arabidopsis thaliana OX=3702 GN=RLK5 PE=1 SV=1	--	--	--	--	--	--	--	--
TRINITY_DN18907_c0_g1_i1_2	0.248392	0.0138741	Down	PIA53728.1	hypothetical protein AQUCO_00900364v1 [Aquilegia coerulea]	Q9ZVJ6|ANXD4_ARATH	Annexin D4 OS=Arabidopsis thaliana OX=3702 GN=ANN4 PE=1 SV=1	nnu:104608823	ANXA13	annexin A13	KOG0819	Annexin	Molecular Function: mRNA binding (GO:0003729);|Molecular Function: calcium ion binding (GO:0005509);|Molecular Function: calcium-dependent phospholipid binding (GO:0005544);|Biological Process: response to osmotic stress (GO:0006970);|Biological Process: response to heat (GO:0009408);|Biological Process: response to cold (GO:0009409);|Biological Process: response to water deprivation (GO:0009414)…	--	--
TRINITY_DN18924_c0_g1_i2_3	0.44903	0.0478112	Down	XP_010913438.1	PREDICTED: B3 domain-containing protein Os03g0212300 isoform X2 [Elaeis guineensis]	Q7XS75|Y4469_ORYSJ	Putative B3 domain-containing protein Os04g0346900 OS=Oryza sativa subsp. japonica OX=39947 GN=Os04g0346900 PE=3 SV=2	--	--	--	--	--	Molecular Function: DNA binding (GO:0003677);|Cellular Component: nucleus (GO:0005634);	--	--
TRINITY_DN18924_c0_g3_i1_2	0.287137	0.00388516	Down	ABD03946.1	urate oxidase [Triticum aestivum]	P34799|URIC2_CANLI	Uricase-2 isozyme 2 OS=Canavalia lineata OX=28957 PE=2 SV=1	pda:103721005	uaZ	urate oxidase	KOG1599	Uricase (urate oxidase)	Molecular Function: urate oxidase activity (GO:0004846);|Cellular Component: peroxisome (GO:0005777);|Biological Process: purine nucleobase metabolic process (GO:0006144);|Biological Process: nodulation (GO:0009877);|Biological Process: urate catabolic process (GO:0019628);	ko00230|ko00232	Purine metabolism|Caffeine metabolism
TRINITY_DN18926_c0_g1_i6_3	2.96724	2.57e-06	Up	XP_020975905.1	probable aldo-keto reductase 3 [Arachis ipaensis]	B8ASB2|AKR1_ORYSI	Probable aldo-keto reductase 1 OS=Oryza sativa subsp. indica OX=39946 GN=OsI_15385 PE=3 SV=2	--	--	--	KOG1575	Voltage-gated shaker-like K+ channel, subunit beta/KCNAB	Molecular Function: oxidoreductase activity (GO:0016491);	--	--
TRINITY_DN18929_c0_g1_i1_1	2.27324	0.00585937	Up	XP_008794828.1	G-type lectin S-receptor-like serine/threonine-protein kinase At2g19130 [Phoenix dactylifera]	O64477|Y2913_ARATH	G-type lectin S-receptor-like serine/threonine-protein kinase At2g19130 OS=Arabidopsis thaliana OX=3702 GN=At2g19130 PE=2 SV=1	--	--	--	--	--	--	--	--
TRINITY_DN18948_c0_g3_i1_1	6.69693	0.0282633	Up	--	--	--	--	--	--	--	--	--	--	--	--
TRINITY_DN18949_c0_g1_i1_3	5.6088	0.000488434	Up	XP_025640827.1	zinc finger MYM-type protein 1-like [Arachis hypogaea]	--	--	--	--	--	--	--	--	--	--
TRINITY_DN18950_c0_g1_i15_3	2.15568	0.0238809	Up	XP_010931221.1	PREDICTED: ABC transporter A family member 2-like isoform X1 [Elaeis guineensis]	Q84K47|AB2A_ARATH	ABC transporter A family member 2 OS=Arabidopsis thaliana OX=3702 GN=ABCA2 PE=2 SV=1	--	--	--	KOG0059	Lipid exporter ABCA1 and related proteins, ABC superfamily	Molecular Function: transporter activity (GO:0005215);|Molecular Function: ATP binding (GO:0005524);|Biological Process: lipid transport (GO:0006869);|Cellular Component: integral component of membrane (GO:0016021);|Molecular Function: ATPase activity, coupled to transmembrane movement of substances (GO:0042626);|Cellular Component: intracellular membrane-bounded organelle (GO:0043231);	--	--
TRINITY_DN18952_c0_g2_i4_3	2.29796	0.00890268	Up	XP_009384896.1	PREDICTED: putative leucine-rich repeat receptor-like serine/threonine-protein kinase At2g19230 [Musa acuminata subsp. malaccensis]	C0LGD6|Y1570_ARATH	Probable LRR receptor-like serine/threonine-protein kinase At1g05700 OS=Arabidopsis thaliana OX=3702 GN=At1g05700 PE=1 SV=1	--	--	--	--	--	--	--	--
TRINITY_DN18978_c1_g6_i1_2	2.31433	0.000361006	Up	--	--	--	--	--	--	--	--	--	--	--	--
TRINITY_DN18982_c0_g1_i7_2	2.11915	1.35e-10	Up	XP_010911894.1	PREDICTED: probable alkaline/neutral invertase D [Elaeis guineensis]	Q69T31|CINV1_ORYSJ	Cytosolic invertase 1 OS=Oryza sativa subsp. japonica OX=39947 GN=CINV1 PE=1 SV=1	--	--	--	--	--	Molecular Function: sucrose alpha-glucosidase activity (GO:0004575);|Cellular Component: cytosol (GO:0005829);|Biological Process: sucrose catabolic process (GO:0005987);|Biological Process: pollen development (GO:0009555);|Biological Process: lateral root formation (GO:0010311);|Molecular Function: glycopeptide alpha-N-acetylgalactosaminidase activity (GO:0033926);|Biological Process: regulation…	--	--
TRINITY_DN18_c0_g1_i1_2	0.0591693	0.000707468	Down	--	--	--	--	--	--	--	--	--	--	--	--
TRINITY_DN19000_c0_g4_i1_2	0.267063	0.00934718	Down	--	--	--	--	--	--	--	--	--	--	--	--
TRINITY_DN19008_c0_g1_i16_1	2.35969	2.77e-06	Up	XP_010914101.1	PREDICTED: glutamate receptor 2.7-like [Elaeis guineensis]	Q9C5V5|GLR28_ARATH	Glutamate receptor 2.8 OS=Arabidopsis thaliana OX=3702 GN=GLR2.8 PE=2 SV=2	--	--	--	KOG1052	Glutamate-gated kainate-type ion channel receptor subunit GluR5 and related subunits	Molecular Function: ionotropic glutamate receptor activity (GO:0004970);|Molecular Function: calcium channel activity (GO:0005262);|Cellular Component: intracellular (GO:0005622);|Cellular Component: plasma membrane (GO:0005886);|Biological Process: calcium ion transport (GO:0006816);|Molecular Function: glutamate receptor activity (GO:0008066);|Cellular Component: integral component of membrane …	--	--
TRINITY_DN19016_c0_g2_i1_2	2.29491	0.00228392	Up	XP_017189600.1	PREDICTED: uncharacterized protein LOC103443803 [Malus domestica]	Q8S9J0|TAUE4_ARATH	Sulfite exporter TauE/SafE family protein 4 OS=Arabidopsis thaliana OX=3702 GN=At2g36630 PE=2 SV=1	--	--	--	--	--	Cellular Component: integral component of membrane (GO:0016021);|Biological Process: protein ubiquitination (GO:0016567);|Cellular Component: Cul4A-RING E3 ubiquitin ligase complex (GO:0031464);	--	--
TRINITY_DN19016_c1_g2_i1_1	0.476388	0.00683351	Down	--	--	--	--	--	--	--	--	--	--	--	--
TRINITY_DN19023_c0_g1_i11_1	2.33051	0.00166179	Up	XP_010921574.1	PREDICTED: UPF0481 protein At3g47200-like [Elaeis guineensis]	Q9SD53|Y3720_ARATH	UPF0481 protein At3g47200 OS=Arabidopsis thaliana OX=3702 GN=At3g47200 PE=2 SV=1	--	--	--	--	--	Cellular Component: plasma membrane (GO:0005886);|Cellular Component: integral component of membrane (GO:0016021);	--	--
TRINITY_DN19023_c0_g1_i1_3	3.46687	0.000707072	Up	XP_008810759.2	basic 7S globulin-like [Phoenix dactylifera]	P13917|7SB1_SOYBN	Basic 7S globulin OS=Glycine max OX=3847 GN=BG PE=1 SV=2	--	--	--	KOG1339	Aspartyl protease	Molecular Function: aspartic-type endopeptidase activity (GO:0004190);|Biological Process: proteolysis (GO:0006508);|Biological Process: protein catabolic process (GO:0030163);|Molecular Function: identical protein binding (GO:0042802);|Molecular Function: nutrient reservoir activity (GO:0045735);	--	--
TRINITY_DN19023_c1_g2_i1_3	5.18057	1.96e-05	Up	XP_008810759.2	basic 7S globulin-like [Phoenix dactylifera]	P13917|7SB1_SOYBN	Basic 7S globulin OS=Glycine max OX=3847 GN=BG PE=1 SV=2	--	--	--	KOG1339	Aspartyl protease	Molecular Function: aspartic-type endopeptidase activity (GO:0004190);|Biological Process: proteolysis (GO:0006508);|Biological Process: protein catabolic process (GO:0030163);|Molecular Function: identical protein binding (GO:0042802);|Molecular Function: nutrient reservoir activity (GO:0045735);	--	--
TRINITY_DN19027_c0_g1_i4_1	2.11883	0.0159212	Up	XP_021601640.1	serine/threonine-protein phosphatase 7 long form homolog [Manihot esculenta]	Q9SK32|MAIL1_ARATH	Protein MAIN-LIKE 1 OS=Arabidopsis thaliana OX=3702 GN=MAIL1 PE=2 SV=1	--	--	--	--	--	Cellular Component: nucleus (GO:0005634);|Molecular Function: transaminase activity (GO:0008483);|Biological Process: meristem maintenance (GO:0010073);|Biological Process: regulation of root meristem growth (GO:0010082);|Biological Process: gene silencing (GO:0016458);	--	--
TRINITY_DN19035_c0_g3_i1_1	Inf	0.0232049	Up	--	--	--	--	--	--	--	--	--	--	--	--
TRINITY_DN19035_c0_g5_i1_1	6.44065	0.00719699	Up	--	--	--	--	--	--	--	--	--	--	--	--
TRINITY_DN19035_c0_g6_i1_1	Inf	0.00565995	Up	--	--	--	--	--	--	--	--	--	--	--	--
TRINITY_DN19035_c0_g7_i1_1	17.7395	0.0119361	Up	--	--	--	--	--	--	--	--	--	--	--	--
TRINITY_DN19042_c0_g1_i8_1	2.1097	0.00746595	Up	XP_020091492.1	G-type lectin S-receptor-like serine/threonine-protein kinase At4g27290 isoform X1 [Ananas comosus]	O81905|SD18_ARATH	Receptor-like serine/threonine-protein kinase SD1-8 OS=Arabidopsis thaliana OX=3702 GN=SD18 PE=1 SV=1	--	--	--	--	--	--	--	--
TRINITY_DN19048_c1_g2_i6_1	0.464495	1.36e-15	Down	ANC33494.1	SBE [Colocasia esculenta]	Q41058|GLGB1_PEA	1,4-alpha-glucan-branching enzyme 1, chloroplastic/amyloplastic OS=Pisum sativum OX=3888 GN=SBEI PE=1 SV=1	egu:105058934	glgB	1,4-alpha-glucan branching enzyme	KOG0470	1,4-alpha-glucan branching enzyme/starch branching enzyme II	--	ko00500	Starch and sucrose metabolism
TRINITY_DN19049_c0_g1_i1_1	2.47915	0.0021349	Up	XP_026657369.1	receptor-like protein kinase HSL1 [Phoenix dactylifera]	Q9SGP2|HSL1_ARATH	Receptor-like protein kinase HSL1 OS=Arabidopsis thaliana OX=3702 GN=HSL1 PE=2 SV=1	--	--	--	--	--	--	--	--
TRINITY_DN19053_c0_g2_i2_2	0.332907	0.00405943	Down	--	--	Q96386|MT3_CARPA	Metallothionein-like protein type 3 OS=Carica papaya OX=3649 PE=3 SV=1	--	--	--	--	--	Cellular Component: cell (GO:0005623);|Biological Process: cellular copper ion homeostasis (GO:0006878);|Molecular Function: metal ion binding (GO:0046872);	--	--
TRINITY_DN19054_c0_g1_i1_2	0.333099	1.15e-06	Down	XP_009418616.1	PREDICTED: tricetin 3',4',5'-O-trimethyltransferase-like [Musa acuminata subsp. malaccensis]	Q8LL87|COMT1_COFCA	Caffeic acid 3-O-methyltransferase OS=Coffea canephora OX=49390 PE=2 SV=1	mus:103998763	E2.1.1.68, COMT	caffeic acid 3-O-methyltransferase	KOG3178	Hydroxyindole-O-methyltransferase and related SAM-dependent methyltransferases	Biological Process: lignin biosynthetic process (GO:0009809);|Molecular Function: protein dimerization activity (GO:0046983);|Molecular Function: caffeate O-methyltransferase activity (GO:0047763);	ko00940	Phenylpropanoid biosynthesis
TRINITY_DN19056_c0_g2_i2_3	7.87397	0.0208683	Up	--	--	--	--	--	--	--	--	--	--	--	--
TRINITY_DN19059_c0_g1_i4_2	0.411995	0.015055	Down	AAK27806.1	putative protein kinase [Oryza sativa Japonica Group]	Q9LP24|Y1571_ARATH	Probable leucine-rich repeat receptor-like protein kinase At1g35710 OS=Arabidopsis thaliana OX=3702 GN=At1g35710 PE=1 SV=1	--	--	--	--	--	--	--	--
TRINITY_DN19063_c1_g2_i2_1	2.32784	0.00231799	Up	--	--	--	--	--	--	--	--	--	--	--	--
TRINITY_DN19067_c1_g2_i1_3	3.24253	0.0179287	Up	OAY78366.1	hypothetical protein ACMD2_09898 [Ananas comosus]	Q8L7A0|TAUE3_ARATH	Sulfite exporter TauE/SafE family protein 3 OS=Arabidopsis thaliana OX=3702 GN=At2g25737 PE=2 SV=1	--	--	--	--	--	Cellular Component: integral component of membrane (GO:0016021);	--	--
TRINITY_DN19069_c0_g1_i1_1	2.8246	0.00589657	Up	XP_010941617.2	PREDICTED: protein argonaute 2-like [Elaeis guineensis]	Q7XTS4|AGO2_ORYSJ	Protein argonaute 2 OS=Oryza sativa subsp. japonica OX=39947 GN=AGO2 PE=2 SV=2	pda:103719295	ELF2C, AGO	eukaryotic translation initiation factor 2C	KOG1041	Translation initiation factor 2C (eIF-2C) and related proteins	Molecular Function: nucleic acid binding (GO:0003676);|Biological Process: gene silencing by RNA (GO:0031047);	--	--
TRINITY_DN19074_c0_g2_i7_1	3.12516	0.0416723	Up	--	--	--	--	--	--	--	--	--	--	--	--
TRINITY_DN19080_c0_g8_i1_2	0.236773	0.000155932	Down	--	--	--	--	--	--	--	--	--	--	--	--
TRINITY_DN19090_c0_g1_i2_2	3.94513	0.0113123	Up	XP_009419418.1	PREDICTED: protein YLS9 [Musa acuminata subsp. malaccensis]	Q9SJ52|NHL10_ARATH	NDR1/HIN1-like protein 10 OS=Arabidopsis thaliana OX=3702 GN=NHL10 PE=2 SV=1	--	--	--	--	--	Cellular Component: plasmodesma (GO:0009506);|Cellular Component: chloroplast (GO:0009507);|Biological Process: leaf senescence (GO:0010150);|Cellular Component: integral component of membrane (GO:0016021);|Cellular Component: anchored component of plasma membrane (GO:0046658);|Biological Process: defense response to virus (GO:0051607);|Biological Process: response to other organism (GO:0051707);	--	--
TRINITY_DN19098_c1_g2_i8_2	0.461262	0.0103481	Down	ONM52836.1	Retrovirus-related Pol polyprotein LINE-1 [Zea mays]	--	--	--	--	--	KOG1075	FOG: Reverse transcriptase	--	--	--
TRINITY_DN19104_c1_g5_i1_1	4.56764	0.0420852	Up	--	--	--	--	--	--	--	--	--	--	--	--
TRINITY_DN19115_c1_g1_i1_1	2.92878	0.00354375	Up	--	--	--	--	--	--	--	--	--	--	--	--
TRINITY_DN19117_c4_g2_i2_3	2.94729	0.0326085	Up	--	--	--	--	--	--	--	--	--	--	--	--
TRINITY_DN19117_c5_g3_i1_3	2.02937	0.040369	Up	--	--	--	--	--	--	--	--	--	--	--	--
TRINITY_DN19119_c0_g1_i10_2	0.278524	3.17e-05	Down	XP_009400946.1	PREDICTED: protein DETOXIFICATION 35-like [Musa acuminata subsp. malaccensis]	F4JH46|DTX34_ARATH	Protein DETOXIFICATION 34 OS=Arabidopsis thaliana OX=3702 GN=DTX34 PE=2 SV=1	mus:103985052	TC.MATE, SLC47A, norM, mdtK, dinF	multidrug resistance protein, MATE family	KOG1347	Uncharacterized membrane protein, predicted efflux pump	Biological Process: drug transmembrane transport (GO:0006855);|Molecular Function: drug transmembrane transporter activity (GO:0015238);|Molecular Function: antiporter activity (GO:0015297);|Cellular Component: integral component of membrane (GO:0016021);	--	--
TRINITY_DN19119_c0_g2_i1_2	0.162651	0.00894308	Down	--	--	--	--	--	--	--	--	--	--	--	--
TRINITY_DN19133_c1_g1_i8_1	0.415224	0.00218857	Down	--	--	Q2QQX6|ARFX_ORYSJ	Auxin response factor 24 OS=Oryza sativa subsp. japonica OX=39947 GN=ARF24 PE=2 SV=1	--	--	--	--	--	Molecular Function: DNA binding (GO:0003677);|Cellular Component: nucleus (GO:0005634);|Biological Process: regulation of transcription, DNA-templated (GO:0006355);|Biological Process: auxin-activated signaling pathway (GO:0009734);	--	--
TRINITY_DN19139_c1_g1_i2_3	0.256573	1.19e-09	Down	OAY79465.1	Glucoamylase [Ananas comosus]	P36914|AMYG_ASPOR	Glucoamylase OS=Aspergillus oryzae (strain ATCC 42149 / RIB 40) OX=510516 GN=glaA PE=2 SV=2	--	--	--	--	--	Biological Process: polysaccharide catabolic process (GO:0000272);|Molecular Function: glucan 1,4-alpha-glucosidase activity (GO:0004339);|Molecular Function: starch binding (GO:2001070);	--	--
TRINITY_DN19144_c1_g1_i1_1	0.472842	0.00654937	Down	OAY46117.1	hypothetical protein MANES_07G117800 [Manihot esculenta]	--	--	--	--	--	--	--	--	--	--
TRINITY_DN19157_c2_g3_i1_2	0	0.000267868	Down	--	--	--	--	--	--	--	--	--	--	--	--
TRINITY_DN19160_c0_g1_i4_1	2.17963	0.00338708	Up	XP_020276502.1	ABC transporter B family member 11-like isoform X1 [Asparagus officinalis]	Q9FWX7|AB11B_ARATH	ABC transporter B family member 11 OS=Arabidopsis thaliana OX=3702 GN=ABCB11 PE=2 SV=1	nnu:104607165	ABCB1	ATP-binding cassette, subfamily B (MDR/TAP), member 1	KOG0055	Multidrug/pheromone exporter, ABC superfamily	Molecular Function: ATP binding (GO:0005524);|Cellular Component: plasma membrane (GO:0005886);|Cellular Component: plasmodesma (GO:0009506);|Molecular Function: auxin efflux transmembrane transporter activity (GO:0010329);|Biological Process: basipetal auxin transport (GO:0010540);|Cellular Component: integral component of membrane (GO:0016021);|Molecular Function: ATPase activity, coupled to tr…	ko02010	ABC transporters
TRINITY_DN19166_c0_g1_i1_3	0.430409	0.0174758	Down	PKA46730.1	Retrovirus-related Pol polyprotein from transposon TNT 1-94 [Apostasia shenzhenica]	Q94HW2|POLR1_ARATH	Retrovirus-related Pol polyprotein from transposon RE1 OS=Arabidopsis thaliana OX=3702 GN=RE1 PE=2 SV=1	--	--	--	KOG0017	FOG: Transposon-encoded proteins with TYA, reverse transcriptase, integrase domains in various combinations	Cellular Component: retrotransposon nucleocapsid (GO:0000943);|Molecular Function: nucleic acid binding (GO:0003676);|Molecular Function: RNA-directed DNA polymerase activity (GO:0003964);|Molecular Function: aspartic-type endopeptidase activity (GO:0004190);|Molecular Function: endonuclease activity (GO:0004519);|Biological Process: DNA recombination (GO:0006310);|Biological Process: DNA integra…	--	--
TRINITY_DN19169_c1_g3_i1_2	3.50025	0.0167492	Up	XP_008803821.1	8-amino-7-oxononanoate synthase isoform X2 [Phoenix dactylifera]	Q8GW43|BIOF_ARATH	8-amino-7-oxononanoate synthase OS=Arabidopsis thaliana OX=3702 GN=BIOF PE=1 SV=2	pda:103717277	bioF	8-amino-7-oxononanoate synthase	KOG1359	Glycine C-acetyltransferase/2-amino-3-ketobutyrate-CoA ligase	Cellular Component: peroxisome (GO:0005777);|Cellular Component: cytosol (GO:0005829);|Molecular Function: 8-amino-7-oxononanoate synthase activity (GO:0008710);|Biological Process: biotin biosynthetic process (GO:0009102);|Molecular Function: pyridoxal phosphate binding (GO:0030170);	ko00780	Biotin metabolism
TRINITY_DN19177_c3_g3_i1_1	6.5801	0.0141292	Up	--	--	--	--	--	--	--	--	--	--	--	--
TRINITY_DN19178_c0_g2_i1_2	0.204328	0.00478567	Down	XP_008799012.1	probable E3 ubiquitin-protein ligase HIP1 [Phoenix dactylifera]	Q7XTV7|HIP1_ORYSJ	Probable E3 ubiquitin-protein ligase HIP1 OS=Oryza sativa subsp. japonica OX=39947 GN=HIP1 PE=1 SV=2	--	--	--	KOG0800	FOG: Predicted E3 ubiquitin ligase	Biological Process: protein ubiquitination (GO:0016567);|Molecular Function: transferase activity (GO:0016740);|Biological Process: regulation of growth (GO:0040008);|Molecular Function: metal ion binding (GO:0046872);	--	--
TRINITY_DN19183_c0_g2_i3_1	4.54224	0.00807671	Up	--	--	--	--	--	--	--	--	--	--	--	--
TRINITY_DN19197_c0_g1_i2_3	3.55266	0.00342409	Up	--	--	--	--	--	--	--	--	--	--	--	--
TRINITY_DN19210_c0_g1_i1_3	Inf	0.00319303	Up	--	--	--	--	--	--	--	--	--	--	--	--
TRINITY_DN19215_c0_g1_i4_1	3.47188	0.00105177	Up	--	--	--	--	--	--	--	--	--	--	--	--
TRINITY_DN19215_c1_g1_i7_1	2.09207	0.01626	Up	--	--	--	--	--	--	--	--	--	--	--	--
TRINITY_DN19219_c0_g2_i1_3	3.0857	0.0373762	Up	--	--	--	--	--	--	--	--	--	--	--	--
TRINITY_DN19225_c1_g2_i1_1	4.81277	0.0455326	Up	--	--	--	--	--	--	--	--	--	--	--	--
TRINITY_DN19227_c1_g2_i1_2	0.122045	0.0322279	Down	--	--	--	--	--	--	--	--	--	--	--	--
TRINITY_DN19232_c0_g6_i1_3	7.24894	0.0104711	Up	--	--	F4HW02|GAT1_ARATH	GABA transporter 1 OS=Arabidopsis thaliana OX=3702 GN=GAT1 PE=1 SV=1	--	--	--	--	--	Biological Process: amino acid transmembrane transport (GO:0003333);|Cellular Component: plasma membrane (GO:0005886);|Molecular Function: amino acid transmembrane transporter activity (GO:0015171);|Molecular Function: gamma-aminobutyric acid transmembrane transporter activity (GO:0015185);|Biological Process: gamma-aminobutyric acid transport (GO:0015812);|Cellular Component: integral component …	--	--
TRINITY_DN19256_c0_g1_i2_2	3.25247	4.18e-05	Up	CAN69783.1	hypothetical protein VITISV_012616 [Vitis vinifera]	--	--	--	--	--	--	--	--	--	--
TRINITY_DN19257_c0_g1_i1_2	13.7543	0.00328115	Up	GAU24602.1	hypothetical protein TSUD_289640 [Trifolium subterraneum]	--	--	--	--	--	KOG0017	FOG: Transposon-encoded proteins with TYA, reverse transcriptase, integrase domains in various combinations	--	--	--
TRINITY_DN19263_c0_g2_i1_2	3.50735	0.00782577	Up	XP_013636067.1	PREDICTED: kynurenine formamidase [Brassica oleracea var. oleracea]	Q94JT5|CYL2_ARATH	Cyclase-like protein 2 OS=Arabidopsis thaliana OX=3702 GN=CYCLASE2 PE=2 SV=1	--	--	--	--	--	Molecular Function: arylformamidase activity (GO:0004061);|Cellular Component: extracellular region (GO:0005576);|Cellular Component: endoplasmic reticulum (GO:0005783);|Cellular Component: Golgi apparatus (GO:0005794);|Biological Process: tryptophan catabolic process to kynurenine (GO:0019441);	--	--
TRINITY_DN19266_c0_g3_i1_2	0	0.0474023	Down	--	--	--	--	--	--	--	--	--	--	--	--
TRINITY_DN19268_c0_g2_i1_1	2.25132	0.0231599	Up	GAU38622.1	hypothetical protein TSUD_276600 [Trifolium subterraneum]	--	--	--	--	--	--	--	--	--	--
TRINITY_DN19268_c1_g2_i3_1	2.05233	0.010117	Up	XP_021600320.1	uncharacterized protein LOC110605938 isoform X2 [Manihot esculenta]	--	--	--	--	--	--	--	--	--	--
TRINITY_DN19274_c3_g4_i1_3	2.40968	0.0286616	Up	--	--	--	--	--	--	--	--	--	--	--	--
TRINITY_DN19294_c0_g1_i16_3	0.389023	4.23e-06	Down	--	--	--	--	--	--	--	--	--	--	--	--
TRINITY_DN19299_c0_g1_i1_1	2.90971	0.0250025	Up	--	--	--	--	--	--	--	--	--	--	--	--
TRINITY_DN19314_c0_g3_i1_3	0.0431848	0.022036	Down	XP_020250145.1	uncharacterized protein LOC109827551 [Asparagus officinalis]	P0C2F6|RNHX1_ARATH	Putative ribonuclease H protein At1g65750 OS=Arabidopsis thaliana OX=3702 GN=At1g65750 PE=3 SV=1	--	--	--	KOG1075	FOG: Reverse transcriptase	Molecular Function: nucleic acid binding (GO:0003676);|Molecular Function: RNA-DNA hybrid ribonuclease activity (GO:0004523);|Molecular Function: metal ion binding (GO:0046872);	--	--
TRINITY_DN19319_c1_g2_i2_2	0.233513	0.00782763	Down	--	--	--	--	--	--	--	--	--	--	--	--
TRINITY_DN19326_c2_g1_i1_2	2.79301	0.00406645	Up	XP_010908302.1	PREDICTED: NDR1/HIN1-Like protein 3-like [Elaeis guineensis]	Q8LD98|NHL6_ARATH	NDR1/HIN1-like protein 6 OS=Arabidopsis thaliana OX=3702 GN=NHL6 PE=1 SV=1	--	--	--	--	--	Cellular Component: cytosol (GO:0005829);|Cellular Component: plasma membrane (GO:0005886);|Biological Process: response to osmotic stress (GO:0006970);|Biological Process: response to abscisic acid (GO:0009737);|Biological Process: abscisic acid-activated signaling pathway (GO:0009738);|Biological Process: positive regulation of abscisic acid biosynthetic process (GO:0010116);|Cellular Component…	--	--
TRINITY_DN19327_c0_g1_i1_1	2.66389	0.021986	Up	AAX42329.1	eukaryotic translation elongation factor 1 alpha 1 [synthetic construct]	Q01372|EF1A_NEUCR	Elongation factor 1-alpha OS=Neurospora crassa (strain ATCC 24698 / 74-OR23-1A / CBS 708.71 / DSM 1257 / FGSC 987) OX=367110 GN=tef-1 PE=3 SV=2	ncr:NCU02003	EEF1A	elongation factor 1-alpha	KOG0052	Translation elongation factor EF-1 alpha/Tu	Molecular Function: translation elongation factor activity (GO:0003746);|Molecular Function: GTPase activity (GO:0003924);|Molecular Function: GTP binding (GO:0005525);|Cellular Component: cytoplasm (GO:0005737);|Biological Process: translation (GO:0006412);|Biological Process: translational elongation (GO:0006414);	ko03013	RNA transport
TRINITY_DN19339_c1_g3_i1_3	4.63188	0.00118265	Up	XP_010930947.1	PREDICTED: ethylene-responsive transcription factor ABR1 [Elaeis guineensis]	Q70II3|EF110_ARATH	Ethylene-responsive transcription factor ERF110 OS=Arabidopsis thaliana OX=3702 GN=ERF110 PE=2 SV=2	--	--	--	--	--	Molecular Function: DNA binding (GO:0003677);|Molecular Function: DNA-binding transcription factor activity (GO:0003700);|Cellular Component: nucleus (GO:0005634);|Biological Process: ethylene-activated signaling pathway (GO:0009873);|Biological Process: positive regulation of transcription, DNA-templated (GO:0045893);|Biological Process: regulation of timing of transition from vegetative to repr…	--	--
TRINITY_DN19340_c0_g1_i1_1	4.75645	0.0356833	Up	ALL55136.1	ATPase subunit 1 (mitochondrion) [Nelumbo nucifera]	P05492|ATPAM_OENBI	ATP synthase subunit alpha, mitochondrial OS=Oenothera biennis OX=3942 GN=ATPA PE=3 SV=1	bna:4237873	ATPeF1A, ATP5A1, ATP1	F-type H+-transporting ATPase subunit alpha	KOG1353	F0F1-type ATP synthase, alpha subunit	Molecular Function: ATP binding (GO:0005524);|Cellular Component: mitochondrial inner membrane (GO:0005743);|Biological Process: ATP synthesis coupled proton transport (GO:0015986);|Cellular Component: proton-transporting ATP synthase complex, catalytic core F(1) (GO:0045261);|Molecular Function: proton-transporting ATP synthase activity, rotational mechanism (GO:0046933);	ko00190	Oxidative phosphorylation
TRINITY_DN19346_c0_g1_i1_3	2.30132	0.0033437	Up	--	--	--	--	--	--	--	--	--	--	--	--
TRINITY_DN19349_c0_g1_i1_3	2.01283	0.00433597	Up	XP_010271134.1	PREDICTED: cyclin-H1-1 isoform X1 [Nelumbo nucifera]	Q10D80|CCH11_ORYSJ	Cyclin-H1-1 OS=Oryza sativa subsp. japonica OX=39947 GN=CYCH1-1 PE=1 SV=1	nnu:104607248	CCNH	cyclin H	KOG2496	Cdk activating kinase (CAK)/RNA polymerase II transcription initiation/nucleotide excision repair factor TFIIH/TFIIK, cyclin H subunit	Cellular Component: cyclin-dependent protein kinase holoenzyme complex (GO:0000307);|Cellular Component: nucleus (GO:0005634);|Biological Process: cell cycle (GO:0007049);|Molecular Function: cyclin-dependent protein serine/threonine kinase regulator activity (GO:0016538);|Biological Process: positive regulation of cyclin-dependent protein serine/threonine kinase activity (GO:0045737);|Biological…	ko04110|ko03022|ko03420	Cell cycle|Basal transcription factors|Nucleotide excision repair
TRINITY_DN19359_c0_g7_i1_2	0.350307	0.0160521	Down	--	--	--	--	--	--	--	--	--	--	--	--
TRINITY_DN19359_c0_g9_i1_2	0.206749	0.000491406	Down	--	--	--	--	--	--	--	--	--	--	--	--
TRINITY_DN19374_c0_g1_i2_2	2.19264	8.14e-11	Up	OMO60081.1	hypothetical protein CCACVL1_24413 [Corchorus capsularis]	Q9LNV9|RLP1_ARATH	Receptor-like protein 1 OS=Arabidopsis thaliana OX=3702 GN=RLP1 PE=2 SV=2	--	--	--	KOG0619	FOG: Leucine rich repeat	Cellular Component: plasma membrane (GO:0005886);|Cellular Component: integral component of membrane (GO:0016021);|Biological Process: defense response to bacterium (GO:0042742);|Biological Process: innate immune response (GO:0045087);	--	--
TRINITY_DN19375_c0_g1_i3_3	0.368219	9.47e-12	Down	XP_020254546.1	ABC transporter G family member 12-like [Asparagus officinalis]	Q8RWI9|AB15G_ARATH	ABC transporter G family member 15 OS=Arabidopsis thaliana OX=3702 GN=ABCG15 PE=2 SV=2	--	--	--	KOG0061	Transporter, ABC superfamily (Breast cancer resistance protein)	Molecular Function: ATP binding (GO:0005524);|Cellular Component: plasma membrane (GO:0005886);|Cellular Component: integral component of membrane (GO:0016021);|Molecular Function: ATPase activity, coupled to transmembrane movement of substances (GO:0042626);|Biological Process: transmembrane transport (GO:0055085);|Biological Process: response to karrikin (GO:0080167);	--	--
TRINITY_DN19376_c0_g1_i4_2	2.66001	0.00712679	Up	XP_008778161.1	LOW QUALITY PROTEIN: LRR receptor-like serine/threonine-protein kinase FLS2 [Phoenix dactylifera]	Q0JA29|FLS2_ORYSJ	LRR receptor-like serine/threonine-protein kinase FLS2 OS=Oryza sativa subsp. japonica OX=39947 GN=FLS2 PE=1 SV=1	--	--	--	--	--	Molecular Function: protein kinase activity (GO:0004672);|Molecular Function: protein serine/threonine kinase activity (GO:0004674);|Molecular Function: ATP binding (GO:0005524);|Cellular Component: endosome (GO:0005768);|Cellular Component: plasma membrane (GO:0005886);|Biological Process: receptor-mediated endocytosis (GO:0006898);|Cellular Component: plasmodesma (GO:0009506);|Biological Proces…	--	--
TRINITY_DN19397_c0_g4_i1_3	2.7738	1.95e-07	Up	--	--	--	--	--	--	--	--	--	--	--	--
TRINITY_DN19424_c0_g1_i1_1	7.26443	0.0177637	Up	--	--	--	--	--	--	--	--	--	--	--	--
TRINITY_DN1943_c0_g1_i1_3	3.80964	0.00649119	Up	--	--	--	--	--	--	--	--	--	--	--	--
TRINITY_DN19460_c1_g1_i3_3	2.82627	0.00748709	Up	--	--	--	--	--	--	--	--	--	--	--	--
TRINITY_DN19480_c0_g2_i1_3	Inf	0.042982	Up	--	--	--	--	--	--	--	--	--	--	--	--
TRINITY_DN19489_c1_g1_i1_2	0.487404	0.0117866	Down	XP_010918937.1	PREDICTED: receptor-like serine/threonine-protein kinase SD1-8 isoform X1 [Elaeis guineensis]	O81905|SD18_ARATH	Receptor-like serine/threonine-protein kinase SD1-8 OS=Arabidopsis thaliana OX=3702 GN=SD18 PE=1 SV=1	--	--	--	--	--	--	--	--
TRINITY_DN19493_c0_g1_i1_1	10.8195	0.048144	Up	--	--	--	--	--	--	--	--	--	--	--	--
TRINITY_DN19499_c0_g1_i1_1	Inf	0.030426	Up	OVA05980.1	Pentatricopeptide repeat [Macleaya cordata]	Q9ZUW3|PP172_ARATH	Pentatricopeptide repeat-containing protein At2g27610 OS=Arabidopsis thaliana OX=3702 GN=PCMP-H60 PE=2 SV=1	--	--	--	KOG4197	FOG: PPR repeat	--	--	--
TRINITY_DN19503_c2_g1_i1_3	0.472554	0.039582	Down	XP_010913734.1	PREDICTED: B-box zinc finger protein 32-like [Elaeis guineensis]	Q9LJB7|BBX32_ARATH	B-box zinc finger protein 32 OS=Arabidopsis thaliana OX=3702 GN=BBX32 PE=1 SV=1	--	--	--	--	--	Molecular Function: DNA-binding transcription factor activity (GO:0003700);|Cellular Component: nucleus (GO:0005634);|Cellular Component: cytoplasm (GO:0005737);|Biological Process: regulation of transcription, DNA-templated (GO:0006355);|Molecular Function: zinc ion binding (GO:0008270);|Biological Process: photomorphogenesis (GO:0009640);|Biological Process: blue light signaling pathway (GO:000…	--	--
TRINITY_DN19521_c0_g1_i1_1	14.4109	0.0284736	Up	--	--	--	--	--	--	--	--	--	--	--	--
TRINITY_DN19539_c0_g1_i3_2	0.446928	0.000134563	Down	XP_019706437.1	PREDICTED: putative potassium transporter 8 [Elaeis guineensis]	Q7XIV8|HAK9_ORYSJ	Probable potassium transporter 9 OS=Oryza sativa subsp. japonica OX=39947 GN=HAK9 PE=2 SV=1	egu:105044802	kup	KUP system potassium uptake protein	--	--	Cellular Component: plasma membrane (GO:0005886);|Biological Process: potassium ion transport (GO:0006813);|Molecular Function: potassium ion transmembrane transporter activity (GO:0015079);|Cellular Component: membrane (GO:0016020);|Cellular Component: integral component of membrane (GO:0016021);	--	--
TRINITY_DN19541_c0_g2_i20_3	2.7005	0.0443408	Up	XP_010246604.1	PREDICTED: CTP synthase-like isoform X1 [Nelumbo nucifera]	Q6FUD0|PYRG_CANGA	CTP synthase OS=Candida glabrata (strain ATCC 2001 / CBS 138 / JCM 3761 / NBRC 0622 / NRRL Y-65) OX=284593 GN=URA7 PE=3 SV=1	nnu:104589866	pyrG, CTPS	CTP synthase	KOG2387	CTP synthase (UTP-ammonia lyase)	Molecular Function: CTP synthase activity (GO:0003883);|Molecular Function: ATP binding (GO:0005524);|Biological Process: glutamine metabolic process (GO:0006541);|Biological Process: phospholipid biosynthetic process (GO:0008654);|Biological Process: pyrimidine nucleobase biosynthetic process (GO:0019856);|Biological Process: 'de novo' CTP biosynthetic process (GO:0044210);|Cellular Component: c…	ko00240	Pyrimidine metabolism
TRINITY_DN19545_c1_g1_i1_2	6.35747	0.00684445	Up	XP_021675155.1	BTB/POZ domain-containing protein At2g30600-like isoform X4 [Hevea brasiliensis]	Q8LEV3|Y2060_ARATH	BTB/POZ domain-containing protein At2g30600 OS=Arabidopsis thaliana OX=3702 GN=At2g30600/At2g30610 PE=2 SV=1	--	--	--	KOG4441	Proteins containing BTB/POZ and Kelch domains, involved in regulatory/signal transduction processes	Biological Process: protein ubiquitination (GO:0016567);	--	--
TRINITY_DN19547_c0_g3_i2_3	3.84529	0.0041712	Up	--	--	--	--	--	--	--	--	--	--	--	--
TRINITY_DN19569_c0_g4_i1_3	0.196103	0.0191418	Down	--	--	--	--	--	--	--	--	--	--	--	--
TRINITY_DN19570_c0_g1_i2_3	2.04287	1.6e-07	Up	KMZ67802.1	GRAM domain-containing protein / ABA-responsive [Zostera marina]	Q9FTA0|GEML4_ARATH	GEM-like protein 4 OS=Arabidopsis thaliana OX=3702 GN=At5g08350 PE=2 SV=1	--	--	--	--	--	--	--	--
TRINITY_DN19579_c0_g1_i1_3	3.57017	0.000857434	Up	--	--	--	--	--	--	--	--	--	--	--	--
TRINITY_DN19579_c0_g2_i1_3	2.61081	4.93e-10	Up	EAY91536.1	hypothetical protein OsI_13169 [Oryza sativa Indica Group]	P53078|SDT1_YEAST	Suppressor of disruption of TFIIS OS=Saccharomyces cerevisiae (strain ATCC 204508 / S288c) OX=559292 GN=SDT1 PE=1 SV=1	obr:102700320	K07025	putative hydrolase of the HAD superfamily	KOG3109	Haloacid dehalogenase-like hydrolase	Biological Process: pyrimidine nucleobase metabolic process (GO:0006206);|Molecular Function: nucleotidase activity (GO:0008252);|Biological Process: nucleotide catabolic process (GO:0009166);	--	--
TRINITY_DN19581_c0_g2_i4_2	0.458981	1.8e-07	Down	XP_010458922.1	PREDICTED: sphinganine C4-monooxygenase 2-like [Camelina sativa]	Q9AST3|SBH2_ARATH	Sphinganine C4-monooxygenase 2 OS=Arabidopsis thaliana OX=3702 GN=SBH2 PE=1 SV=1	eus:EUTSA_v10008529mg	SUR2	sphinganine C4-monooxygenase	KOG0874	Sphingolipid hydroxylase	Molecular Function: sphingosine hydroxylase activity (GO:0000170);|Molecular Function: iron ion binding (GO:0005506);|Cellular Component: endoplasmic reticulum (GO:0005783);|Cellular Component: endoplasmic reticulum membrane (GO:0005789);|Cellular Component: Golgi apparatus (GO:0005794);|Biological Process: photomorphogenesis (GO:0009640);|Cellular Component: integral component of membrane (GO:00…	ko00600	Sphingolipid metabolism
TRINITY_DN19583_c0_g1_i5_3	2.3993	0.00183273	Up	--	--	--	--	--	--	--	--	--	--	--	--
TRINITY_DN19584_c0_g1_i1_2	0.454451	4.28e-09	Down	XP_010256581.1	PREDICTED: SNF1-related protein kinase regulatory subunit gamma-1-like isoform X1 [Nelumbo nucifera]	Q9CAR3|KINGL_ARATH	SNF1-related protein kinase regulatory subunit gamma-1-like OS=Arabidopsis thaliana OX=3702 GN=CBSCBS2 PE=1 SV=1	--	--	--	KOG1764	5'-AMP-activated protein kinase, gamma subunit	Biological Process: carbohydrate metabolic process (GO:0005975);	--	--
TRINITY_DN19590_c0_g3_i1_2	0.401176	1.08e-06	Down	XP_010905904.2	PREDICTED: protein DETOXIFICATION 29 isoform X1 [Elaeis guineensis]	Q9LPV4|DTX31_ARATH	Protein DETOXIFICATION 31 OS=Arabidopsis thaliana OX=3702 GN=DTX31 PE=2 SV=1	egu:105032991	TC.MATE, SLC47A, norM, mdtK, dinF	multidrug resistance protein, MATE family	KOG1347	Uncharacterized membrane protein, predicted efflux pump	Cellular Component: vacuolar membrane (GO:0005774);|Biological Process: drug transmembrane transport (GO:0006855);|Molecular Function: drug transmembrane transporter activity (GO:0015238);|Molecular Function: antiporter activity (GO:0015297);|Cellular Component: integral component of membrane (GO:0016021);|Biological Process: root hair elongation (GO:0048767);	--	--
TRINITY_DN19595_c1_g4_i1_2	0.357661	0.0206291	Down	--	--	--	--	--	--	--	--	--	--	--	--
TRINITY_DN19607_c0_g3_i1_3	Inf	0.0429217	Up	--	--	--	--	--	--	--	--	--	--	--	--
TRINITY_DN19613_c0_g1_i5_3	2.2467	0.00146499	Up	--	--	--	--	--	--	--	--	--	--	--	--
TRINITY_DN19613_c0_g3_i11_3	2.74664	4.61e-09	Up	XP_010930262.1	PREDICTED: uncharacterized protein LOC105051482 [Elaeis guineensis]	--	--	--	--	--	--	--	--	--	--
TRINITY_DN19615_c1_g1_i10_3	2.09214	0.00124883	Up	--	--	--	--	--	--	--	--	--	--	--	--
TRINITY_DN19616_c0_g2_i2_3	2.78221	1.93e-05	Up	XP_009382467.1	PREDICTED: uncharacterized protein LOC103970421 [Musa acuminata subsp. malaccensis]	--	--	--	--	--	--	--	--	--	--
TRINITY_DN19616_c3_g4_i1_2	0.278479	0.043931	Down	--	--	--	--	--	--	--	--	--	--	--	--
TRINITY_DN19617_c4_g1_i3_2	2.33865	0.00141147	Up	--	--	--	--	--	--	--	--	--	--	--	--
TRINITY_DN19629_c0_g1_i1_1	15.0762	0.00758261	Up	--	--	--	--	--	--	--	--	--	--	--	--
TRINITY_DN1962_c0_g1_i1_1	11.795	0.0281855	Up	--	--	--	--	--	--	--	--	--	--	--	--
TRINITY_DN19631_c0_g3_i1_2	2.73223	0.000287655	Up	XP_010936734.2	PREDICTED: alpha-dioxygenase 1 [Elaeis guineensis]	Q9SGH6|DOX1_ARATH	Alpha-dioxygenase 1 OS=Arabidopsis thaliana OX=3702 GN=DOX1 PE=1 SV=1	egu:105056286	DOX1	alpha-dioxygenase	KOG2408	Peroxidase/oxygenase	Biological Process: fatty acid alpha-oxidation (GO:0001561);|Molecular Function: peroxidase activity (GO:0004601);|Biological Process: lipid metabolic process (GO:0006629);|Biological Process: response to oxidative stress (GO:0006979);|Biological Process: cell death (GO:0008219);|Biological Process: plant-type hypersensitive response (GO:0009626);|Biological Process: systemic acquired resistance …	ko00592	alpha-Linolenic acid metabolism
TRINITY_DN19647_c0_g1_i1_1	6.70019	0.00343877	Up	--	--	--	--	--	--	--	--	--	--	--	--
TRINITY_DN19648_c0_g1_i1_1	Inf	0.00450717	Up	--	--	--	--	--	--	--	--	--	--	--	--
TRINITY_DN19648_c3_g1_i1_2	0.228691	0.0243916	Down	--	--	--	--	--	--	--	--	--	--	--	--
TRINITY_DN19661_c1_g2_i1_3	2.63022	0.000295062	Up	CAN70399.1	hypothetical protein VITISV_023214 [Vitis vinifera]	P0C2F6|RNHX1_ARATH	Putative ribonuclease H protein At1g65750 OS=Arabidopsis thaliana OX=3702 GN=At1g65750 PE=3 SV=1	--	--	--	KOG1075	FOG: Reverse transcriptase	Molecular Function: nucleic acid binding (GO:0003676);|Molecular Function: RNA-DNA hybrid ribonuclease activity (GO:0004523);|Molecular Function: metal ion binding (GO:0046872);	--	--
TRINITY_DN19662_c0_g1_i14_2	0.441113	5.38e-20	Down	AEH27527.1	putative starch synthase [Amorphophallus konjac]	Q43784|SSG1_MANES	Granule-bound starch synthase 1, chloroplastic/amyloplastic OS=Manihot esculenta OX=3983 GN=WAXY PE=2 SV=1	nnu:104593836	WAXY	granule-bound starch synthase	--	--	Molecular Function: glycogen (starch) synthase activity (GO:0004373);|Cellular Component: amyloplast (GO:0009501);|Cellular Component: chloroplast (GO:0009507);|Biological Process: starch biosynthetic process (GO:0019252);|Molecular Function: ADP-glucose-starch glucosyltransferase activity (GO:0102502);	--	--
TRINITY_DN19670_c1_g1_i2_2	2.56581	0.00476652	Up	--	--	--	--	--	--	--	--	--	--	--	--
TRINITY_DN19675_c0_g8_i1_2	3.15193	0.00302532	Up	--	--	--	--	--	--	--	--	--	--	--	--
TRINITY_DN19685_c0_g1_i1_1	7.43575	5.3e-05	Up	--	--	--	--	--	--	--	--	--	--	--	--
TRINITY_DN19700_c0_g2_i1_3	0.342046	0.00864339	Down	--	--	--	--	--	--	--	--	--	--	--	--
TRINITY_DN19703_c0_g1_i1_1	5.91571	0.0176092	Up	OVA18736.1	AMP-dependent synthetase/ligase [Macleaya cordata]	Q9M0X9|4CLL7_ARATH	4-coumarate--CoA ligase-like 7 OS=Arabidopsis thaliana OX=3702 GN=4CLL7 PE=1 SV=1	--	--	--	--	--	Molecular Function: fatty-acyl-CoA synthase activity (GO:0004321);|Molecular Function: ATP binding (GO:0005524);|Cellular Component: peroxisome (GO:0005777);|Biological Process: jasmonic acid biosynthetic process (GO:0009695);|Molecular Function: ligase activity (GO:0016874);|Biological Process: oxylipin biosynthetic process (GO:0031408);	--	--
TRINITY_DN19709_c0_g1_i1_2	2.45361	0.00596829	Up	XP_015896886.1	laccase-17-like [Ziziphus jujuba]	Q9FJD5|LAC17_ARATH	Laccase-17 OS=Arabidopsis thaliana OX=3702 GN=LAC17 PE=2 SV=1	pvu:PHAVU_008G100400g	E1.10.3.2	laccase	KOG1263	Multicopper oxidases	Molecular Function: copper ion binding (GO:0005507);|Biological Process: phenylpropanoid metabolic process (GO:0009698);|Biological Process: lignin biosynthetic process (GO:0009809);|Molecular Function: oxidoreductase activity (GO:0016491);|Molecular Function: oxidoreductase activity, oxidizing metal ions (GO:0016722);|Biological Process: lignin catabolic process (GO:0046274);|Cellular Component:…	--	--
TRINITY_DN19711_c0_g1_i2_2	0.350267	0.00208642	Down	XP_009380275.1	PREDICTED: protein FAF-like, chloroplastic [Musa acuminata subsp. malaccensis]	Q0V865|FAFL_ARATH	Protein FAF-like, chloroplastic OS=Arabidopsis thaliana OX=3702 GN=At5g22090 PE=2 SV=1	--	--	--	--	--	Cellular Component: nucleus (GO:0005634);|Cellular Component: cytoplasm (GO:0005737);|Cellular Component: endoplasmic reticulum (GO:0005783);|Cellular Component: chloroplast (GO:0009507);|Biological Process: negative regulation of abscisic acid-activated signaling pathway (GO:0009788);|Biological Process: positive regulation of phosphatase activity (GO:0010922);|Molecular Function: phosphatase bi…	--	--
TRINITY_DN19718_c0_g11_i1_3	5.65677	0.0158876	Up	--	--	--	--	--	--	--	--	--	--	--	--
TRINITY_DN19724_c0_g1_i1_1	Inf	0.0127549	Up	--	--	--	--	--	--	--	--	--	--	--	--
TRINITY_DN19734_c0_g1_i1_3	Inf	0.00915544	Up	--	--	--	--	--	--	--	--	--	--	--	--
TRINITY_DN19734_c0_g1_i5_2	0.462063	7.06e-06	Down	XP_008794597.1	probable sucrose-phosphate synthase 2 [Phoenix dactylifera]	Q8RY24|SPSA3_ARATH	Probable sucrose-phosphate synthase 3 OS=Arabidopsis thaliana OX=3702 GN=SPS3 PE=2 SV=1	pda:103710588	E2.4.1.14	sucrose-phosphate synthase	KOG0853	Glycosyltransferase	Cellular Component: Golgi apparatus (GO:0005794);|Biological Process: sucrose biosynthetic process (GO:0005986);|Molecular Function: sucrose synthase activity (GO:0016157);|Molecular Function: sucrose-phosphate synthase activity (GO:0046524);	ko00500	Starch and sucrose metabolism
TRINITY_DN19737_c3_g1_i2_2	0.497678	0.000548339	Down	--	--	--	--	--	--	--	--	--	--	--	--
TRINITY_DN19750_c0_g2_i2_2	3.036	3.18e-05	Up	XP_012575003.1	PREDICTED: receptor-like protein 12 isoform X2 [Cicer arietinum]	--	--	--	--	--	--	--	--	--	--
TRINITY_DN19751_c0_g2_i10_2	2.74154	0.00313167	Up	--	--	--	--	--	--	--	--	--	--	--	--
TRINITY_DN19752_c0_g1_i1_1	8.64909	0.0418424	Up	--	--	--	--	--	--	--	--	--	--	--	--
TRINITY_DN19757_c0_g1_i1_1	8.74313	0.0474344	Up	--	--	--	--	--	--	--	--	--	--	--	--
TRINITY_DN19757_c1_g1_i2_3	0.367759	0.00395955	Down	XP_020271783.1	probable WRKY transcription factor 31 [Asparagus officinalis]	Q9ZSI7|WRK47_ARATH	Probable WRKY transcription factor 47 OS=Arabidopsis thaliana OX=3702 GN=WRKY47 PE=1 SV=2	--	--	--	--	--	Molecular Function: DNA-binding transcription factor activity (GO:0003700);|Cellular Component: nucleus (GO:0005634);|Molecular Function: sequence-specific DNA binding (GO:0043565);	--	--
TRINITY_DN19760_c2_g3_i1_3	0.437011	0.0252123	Down	XP_020579890.1	FT-interacting protein 1-like [Phalaenopsis equestris]	Q60EW9|FTIP7_ORYSJ	FT-interacting protein 7 OS=Oryza sativa subsp. japonica OX=39947 GN=FTIP7 PE=1 SV=1	--	--	--	--	--	Cellular Component: plasma membrane (GO:0005886);|Cellular Component: integral component of membrane (GO:0016021);	--	--
TRINITY_DN19782_c0_g2_i2_2	0.31098	2.16e-15	Down	XP_026657998.1	long chain acyl-CoA synthetase 1 isoform X1 [Phoenix dactylifera]	O22898|LACS1_ARATH	Long chain acyl-CoA synthetase 1 OS=Arabidopsis thaliana OX=3702 GN=LACS1 PE=2 SV=1	pda:103701019	ACSL, fadD	long-chain acyl-CoA synthetase	KOG1256	Long-chain acyl-CoA synthetases (AMP-forming)	Molecular Function: long-chain fatty acid-CoA ligase activity (GO:0004467);|Molecular Function: ATP binding (GO:0005524);|Cellular Component: endoplasmic reticulum (GO:0005783);|Biological Process: fatty acid metabolic process (GO:0006631);|Biological Process: wax biosynthetic process (GO:0010025);|Biological Process: cutin biosynthetic process (GO:0010143);|Molecular Function: very long-chain fa…	ko00071|ko00061|ko04146|ko02024|ko01212	Fatty acid degradation|Fatty acid biosynthesis|Peroxisome|Quorum sensing|Fatty acid metabolism
TRINITY_DN19786_c1_g1_i9_3	10.5742	1.56e-05	Up	--	--	--	--	--	--	--	--	--	--	--	--
TRINITY_DN19791_c0_g2_i1_2	0.344304	6.72e-07	Down	XP_016449320.1	PREDICTED: uncharacterized protein LOC107774339 [Nicotiana tabacum]	--	--	--	--	--	--	--	--	--	--
TRINITY_DN19793_c2_g4_i2_2	0.214632	0.043756	Down	--	--	--	--	--	--	--	--	--	--	--	--
TRINITY_DN19794_c0_g1_i1_1	Inf	0.0344168	Up	--	--	--	--	--	--	--	--	--	--	--	--
TRINITY_DN1979_c0_g1_i1_3	0.40551	0.0261534	Down	--	--	--	--	--	--	--	--	--	--	--	--
TRINITY_DN19811_c0_g1_i1_1	9.34212	0.0330372	Up	--	--	--	--	--	--	--	--	--	--	--	--
TRINITY_DN19812_c0_g1_i7_2	0.308047	8.99e-06	Down	AEH27531.1	putative ADP-glucose pyrophosphorylase, partial [Amorphophallus konjac]	P55233|GLGL1_BETVU	Glucose-1-phosphate adenylyltransferase large subunit, chloroplastic/amyloplastic OS=Beta vulgaris OX=161934 GN=AGPS1 PE=2 SV=1	atr:18422521	glgC	glucose-1-phosphate adenylyltransferase	KOG1322	GDP-mannose pyrophosphorylase/mannose-1-phosphate guanylyltransferase	Molecular Function: ATP binding (GO:0005524);|Biological Process: glycogen biosynthetic process (GO:0005978);|Molecular Function: glucose-1-phosphate adenylyltransferase activity (GO:0008878);|Cellular Component: amyloplast (GO:0009501);|Cellular Component: chloroplast (GO:0009507);|Biological Process: starch biosynthetic process (GO:0019252);	ko00520|ko00500	Amino sugar and nucleotide sugar metabolism|Starch and sucrose metabolism
TRINITY_DN19812_c0_g3_i1_2	0.332785	0.0024376	Down	--	--	--	--	--	--	--	--	--	--	--	--
TRINITY_DN19818_c1_g1_i7_3	2.26562	0.00165835	Up	--	--	--	--	--	--	--	--	--	--	--	--
TRINITY_DN19826_c0_g3_i8_2	0.482508	7.3e-10	Down	ABP96984.1	starch branching enzyme A [Colocasia esculenta]	Q9LZS3|GLGB2_ARATH	1,4-alpha-glucan-branching enzyme 2-2, chloroplastic/amyloplastic OS=Arabidopsis thaliana OX=3702 GN=SBE2.2 PE=1 SV=1	egu:105058934	glgB	1,4-alpha-glucan branching enzyme	KOG0470	1,4-alpha-glucan branching enzyme/starch branching enzyme II	Molecular Function: 1,4-alpha-glucan branching enzyme activity (GO:0003844);|Molecular Function: hydrolase activity, hydrolyzing O-glycosyl compounds (GO:0004553);|Biological Process: carbohydrate metabolic process (GO:0005975);|Biological Process: glycogen biosynthetic process (GO:0005978);|Biological Process: starch metabolic process (GO:0005982);|Cellular Component: amyloplast (GO:0009501);|Ce…	ko00500	Starch and sucrose metabolism
TRINITY_DN19828_c0_g1_i1_1	2.33975	0.00271726	Up	--	--	--	--	--	--	--	--	--	--	--	--
TRINITY_DN19830_c0_g1_i6_3	2.24651	6.59e-06	Up	PKA55289.1	hypothetical protein AXF42_Ash003926 [Apostasia shenzhenica]	--	--	--	--	--	--	--	--	--	--
TRINITY_DN19834_c0_g1_i1_1	Inf	0.0361867	Up	--	--	--	--	--	--	--	--	--	--	--	--
TRINITY_DN19842_c0_g1_i10_2	0.295548	2.87e-09	Down	ONK73722.1	uncharacterized protein A4U43_C04F34580 [Asparagus officinalis]	Q8RXN0|AB11G_ARATH	ABC transporter G family member 11 OS=Arabidopsis thaliana OX=3702 GN=ABCG11 PE=1 SV=1	--	--	--	KOG0061	Transporter, ABC superfamily (Breast cancer resistance protein)	Molecular Function: ATP binding (GO:0005524);|Cellular Component: plasma membrane (GO:0005886);|Biological Process: response to wounding (GO:0009611);|Biological Process: response to salt stress (GO:0009651);|Biological Process: response to abscisic acid (GO:0009737);|Cellular Component: external side of plasma membrane (GO:0009897);|Biological Process: stem vascular tissue pattern formation (GO:…	--	--
TRINITY_DN19843_c0_g1_i1_1	Inf	0.0255407	Up	--	--	--	--	--	--	--	--	--	--	--	--
TRINITY_DN19845_c0_g1_i1_3	Inf	0.00904319	Up	GAV92941.1	Chromo domain-containing protein [Cephalotus follicularis]	--	--	--	--	--	KOG0017	FOG: Transposon-encoded proteins with TYA, reverse transcriptase, integrase domains in various combinations	--	--	--
TRINITY_DN19849_c0_g1_i1_1	Inf	0.00248425	Up	--	--	--	--	--	--	--	--	--	--	--	--
TRINITY_DN19852_c0_g1_i1_1	Inf	0.0151875	Up	XP_020095666.1	pentatricopeptide repeat-containing protein At4g08210 [Ananas comosus]	Q9FXA9|PPR83_ARATH	Putative pentatricopeptide repeat-containing protein At1g56570 OS=Arabidopsis thaliana OX=3702 GN=PCMP-E64 PE=3 SV=1	--	--	--	KOG4197	FOG: PPR repeat	--	--	--
TRINITY_DN19862_c0_g1_i1_3	0.356229	2.34e-07	Down	--	--	--	--	--	--	--	--	--	--	--	--
TRINITY_DN19862_c0_g3_i1_3	0.451212	0.0192065	Down	--	--	--	--	--	--	--	--	--	--	--	--
TRINITY_DN19864_c1_g3_i1_2	3.51373	0.0208068	Up	--	--	--	--	--	--	--	--	--	--	--	--
TRINITY_DN19867_c0_g1_i1_2	2.21268	0.000721299	Up	CDP00934.1	unnamed protein product [Coffea canephora]	Q70CT4|RLP8_ARATH	Receptor-like protein 8 OS=Arabidopsis thaliana OX=3702 GN=RLP8 PE=2 SV=1	--	--	--	KOG0619	FOG: Leucine rich repeat	Cellular Component: plasma membrane (GO:0005886);|Cellular Component: integral component of membrane (GO:0016021);	--	--
TRINITY_DN19867_c0_g2_i1_3	0.0631774	0.0300011	Down	--	--	--	--	--	--	--	--	--	--	--	--
TRINITY_DN19874_c0_g1_i1_1	11.744	0.0109528	Up	--	--	--	--	--	--	--	--	--	--	--	--
TRINITY_DN19880_c2_g1_i3_2	0.422936	1.69e-10	Down	EXB38323.1	Sphingoid base hydroxylase 2 [Morus notabilis]	Q8VYI1|SBH1_ARATH	Sphinganine C4-monooxygenase 1 OS=Arabidopsis thaliana OX=3702 GN=SBH1 PE=1 SV=1	sly:101265235	SUR2	sphinganine C4-monooxygenase	KOG0874	Sphingolipid hydroxylase	Molecular Function: sphingosine hydroxylase activity (GO:0000170);|Molecular Function: iron ion binding (GO:0005506);|Cellular Component: endoplasmic reticulum (GO:0005783);|Cellular Component: endoplasmic reticulum membrane (GO:0005789);|Cellular Component: Golgi apparatus (GO:0005794);|Biological Process: photomorphogenesis (GO:0009640);|Cellular Component: integral component of membrane (GO:00…	ko00600	Sphingolipid metabolism
TRINITY_DN19889_c0_g1_i1_1	0.372628	0.000137504	Down	AEK48505.1	component of cytochrome b6/f complex (chloroplast) [Colocasia esculenta]	Q3V522|CYF_ACOCL	Cytochrome f OS=Acorus calamus OX=4465 GN=petA PE=3 SV=1	nnu:10743895	petA	apocytochrome f	--	--	Molecular Function: iron ion binding (GO:0005506);|Molecular Function: electron transfer activity (GO:0009055);|Cellular Component: chloroplast thylakoid membrane (GO:0009535);|Biological Process: photosynthesis (GO:0015979);|Molecular Function: heme binding (GO:0020037);|Cellular Component: integral component of thylakoid membrane (GO:0031361);	ko00195	Photosynthesis
TRINITY_DN19892_c0_g1_i1_1	3.64156	0.000211881	Up	XP_010904720.1	PREDICTED: uncharacterized protein LOC105032071 isoform X1 [Elaeis guineensis]	--	--	--	--	--	--	--	--	--	--
TRINITY_DN19895_c2_g1_i2_2	2.08887	0.0343024	Up	--	--	--	--	--	--	--	--	--	--	--	--
TRINITY_DN19900_c0_g1_i1_1	5.51091	0.010818	Up	--	--	--	--	--	--	--	--	--	--	--	--
TRINITY_DN19916_c1_g1_i8_3	3.85991	0.0365976	Up	XP_023900384.1	uncharacterized protein LOC112012244, partial [Quercus suber]	--	--	--	--	--	--	--	--	--	--
TRINITY_DN19921_c1_g2_i1_2	0.156916	0.0056089	Down	--	--	--	--	--	--	--	--	--	--	--	--
TRINITY_DN19921_c2_g1_i9_3	3.32859	0.00180688	Up	--	--	--	--	--	--	--	--	--	--	--	--
TRINITY_DN19932_c0_g2_i5_3	2.32438	5.62e-09	Up	OVA17518.1	F-box domain [Macleaya cordata]	Q9CAG8|FBK28_ARATH	F-box/kelch-repeat protein At1g67480 OS=Arabidopsis thaliana OX=3702 GN=At1g67480 PE=2 SV=1	--	--	--	KOG1072	FOG: Kelch repeat	--	--	--
TRINITY_DN19936_c0_g6_i2_2	0.287733	0.000752536	Down	--	--	--	--	--	--	--	--	--	--	--	--
TRINITY_DN19960_c0_g2_i5_3	0.47502	0.0247288	Down	AMW64879.2	phytoene synthase, partial [Musa AAB Group]	P37271|PSY_ARATH	Phytoene synthase, chloroplastic OS=Arabidopsis thaliana OX=3702 GN=PSY1 PE=1 SV=2	pda:103719284	crtB	15-cis-phytoene synthase	KOG1459	Squalene synthetase	Molecular Function: farnesyl-diphosphate farnesyltransferase activity (GO:0004310);|Biological Process: ergosterol biosynthetic process (GO:0006696);|Cellular Component: chloroplast (GO:0009507);|Biological Process: carotenoid biosynthetic process (GO:0016117);|Molecular Function: geranylgeranyl-diphosphate geranylgeranyltransferase activity (GO:0016767);|Cellular Component: chloroplast membrane …	ko00906	Carotenoid biosynthesis
TRINITY_DN19962_c0_g1_i1_3	0.40115	0.0181098	Down	--	--	--	--	--	--	--	--	--	--	--	--
TRINITY_DN19969_c0_g2_i1_2	0.399437	0.0336806	Down	--	--	--	--	--	--	--	--	--	--	--	--
TRINITY_DN19971_c0_g1_i1_1	29.4939	0.0208868	Up	--	--	--	--	--	--	--	--	--	--	--	--
TRINITY_DN19974_c0_g4_i1_3	Inf	0.003798	Up	AQL06396.1	Peptidyl-prolyl cis-trans isomerase PASTICCINO1 [Zea mays]	Q7DMA9|PAS1_ARATH	Peptidyl-prolyl cis-trans isomerase PASTICCINO1 OS=Arabidopsis thaliana OX=3702 GN=PAS1 PE=1 SV=2	--	--	--	KOG0543	FKBP-type peptidyl-prolyl cis-trans isomerase	Biological Process: protein peptidyl-prolyl isomerization (GO:0000413);|Molecular Function: peptidyl-prolyl cis-trans isomerase activity (GO:0003755);|Molecular Function: FK506 binding (GO:0005528);|Cellular Component: nucleus (GO:0005634);|Cellular Component: cytoplasm (GO:0005737);|Cellular Component: endoplasmic reticulum (GO:0005783);|Cellular Component: endoplasmic reticulum membrane (GO:000…	--	--
TRINITY_DN20027_c0_g1_i19_3	0.479302	0.011094	Down	XP_012066157.1	uncharacterized protein LOC105629219, partial [Jatropha curcas]	P10978|POLX_TOBAC	Retrovirus-related Pol polyprotein from transposon TNT 1-94 OS=Nicotiana tabacum OX=4097 PE=2 SV=1	--	--	--	KOG0017	FOG: Transposon-encoded proteins with TYA, reverse transcriptase, integrase domains in various combinations	Cellular Component: retrotransposon nucleocapsid (GO:0000943);|Molecular Function: nucleic acid binding (GO:0003676);|Molecular Function: RNA-directed DNA polymerase activity (GO:0003964);|Molecular Function: aspartic-type endopeptidase activity (GO:0004190);|Molecular Function: endonuclease activity (GO:0004519);|Molecular Function: zinc ion binding (GO:0008270);|Biological Process: DNA integrat…	--	--
TRINITY_DN20048_c0_g1_i2_2	0.425743	2.56e-07	Down	RLN36312.1	flavonol sulfotransferase-like [Panicum miliaceum]	Q8L5A7|SOT15_ARATH	Cytosolic sulfotransferase 15 OS=Arabidopsis thaliana OX=3702 GN=SOT15 PE=1 SV=1	pda:103697488	SULT1E1, STE	estrone sulfotransferase	KOG1584	Sulfotransferase	Cellular Component: cytoplasm (GO:0005737);|Biological Process: jasmonic acid metabolic process (GO:0009694);|Biological Process: response to jasmonic acid (GO:0009753);|Molecular Function: hydroxyjasmonate sulfotransferase activity (GO:0080131);	ko00140	Steroid hormone biosynthesis
TRINITY_DN20050_c0_g1_i1_1	5.50021	0.038865	Up	--	--	--	--	--	--	--	--	--	--	--	--
TRINITY_DN20050_c0_g1_i1_2	0.248703	0.000384153	Down	--	--	--	--	--	--	--	--	--	--	--	--
TRINITY_DN20053_c0_g2_i2_3	19.8836	0.00578468	Up	PIN11338.1	hypothetical protein CDL12_16064 [Handroanthus impetiginosus]	--	--	--	--	--	--	--	--	--	--
TRINITY_DN20055_c0_g1_i1_1	Inf	0.00704512	Up	--	--	--	--	--	--	--	--	--	--	--	--
TRINITY_DN20064_c0_g1_i1_1	Inf	0.0196244	Up	--	--	--	--	--	--	--	--	--	--	--	--
TRINITY_DN20069_c0_g1_i4_3	2.45899	0.0489245	Up	GAV67449.1	DUF4219 domain-containing protein/UBN2 domain-containing protein [Cephalotus follicularis]	--	--	--	--	--	--	--	--	--	--
TRINITY_DN20072_c0_g1_i1_1	10.9902	0.0414019	Up	--	--	--	--	--	--	--	--	--	--	--	--
TRINITY_DN20074_c1_g1_i2_2	2.15248	0.000733505	Up	XP_010906691.1	PREDICTED: AAA-ATPase ASD, mitochondrial-like [Elaeis guineensis]	Q9FLD5|ASD_ARATH	AAA-ATPase ASD, mitochondrial OS=Arabidopsis thaliana OX=3702 GN=AATP1 PE=1 SV=1	--	--	--	KOG0743	AAA+-type ATPase	Molecular Function: ATP binding (GO:0005524);|Cellular Component: mitochondrion (GO:0005739);|Cellular Component: endoplasmic reticulum (GO:0005783);|Biological Process: response to cold (GO:0009409);|Biological Process: response to water deprivation (GO:0009414);|Biological Process: response to salt stress (GO:0009651);|Biological Process: response to abscisic acid (GO:0009737);|Biological Proce…	--	--
TRINITY_DN20078_c0_g2_i3_2	0.454015	0.00114531	Down	XP_010928856.1	PREDICTED: uncharacterized protein LOC105050504 isoform X1 [Elaeis guineensis]	--	--	egu:105050504	K09955	uncharacterized protein	--	--	--	--	--
TRINITY_DN20078_c2_g1_i2_3	2.75889	9.87e-05	Up	XP_022760783.1	pyruvate dehydrogenase (acetyl-transferring) kinase, mitochondrial [Durio zibethinus]	Q9SBJ1|PDK_ARATH	[Pyruvate dehydrogenase (acetyl-transferring)] kinase, mitochondrial OS=Arabidopsis thaliana OX=3702 GN=PDK PE=1 SV=1	egu:105061503	PDK2_3_4	pyruvate dehydrogenase kinase 2/3/4	KOG0787	Dehydrogenase kinase	Molecular Function: pyruvate dehydrogenase (acetyl-transferring) kinase activity (GO:0004740);|Molecular Function: ATP binding (GO:0005524);|Cellular Component: mitochondrion (GO:0005739);|Molecular Function: histidine phosphotransfer kinase activity (GO:0009927);|Molecular Function: protein homodimerization activity (GO:0042803);|Biological Process: protein autophosphorylation (GO:0046777);	--	--
TRINITY_DN2007_c0_g1_i1_1	29.481	0.000526521	Up	--	--	--	--	--	--	--	--	--	--	--	--
TRINITY_DN20081_c0_g1_i2_2	0.101313	0.025982	Down	--	--	--	--	--	--	--	--	--	--	--	--
TRINITY_DN20100_c0_g1_i7_3	2.95734	0.00478608	Up	ONK69430.1	uncharacterized protein A4U43_C05F22810 [Asparagus officinalis]	--	--	--	--	--	--	--	--	--	--
TRINITY_DN20102_c0_g3_i1_3	4.55998	0.00542129	Up	PWZ52049.1	5-methyltetrahydropteroyltriglutamate--homocysteine methyltransferase 2, partial [Zea mays]	Q2QLY5|METE1_ORYSJ	5-methyltetrahydropteroyltriglutamate--homocysteine methyltransferase 1 OS=Oryza sativa subsp. japonica OX=39947 GN=Os12g0623900 PE=2 SV=1	zma:541942	metE	5-methyltetrahydropteroyltriglutamate--homocysteine methyltransferase	KOG2263	Methionine synthase II (cobalamin-independent)	Molecular Function: 5-methyltetrahydropteroyltriglutamate-homocysteine S-methyltransferase activity (GO:0003871);|Cellular Component: cytosol (GO:0005829);|Molecular Function: zinc ion binding (GO:0008270);|Biological Process: methionine biosynthetic process (GO:0009086);	ko01230|ko00270|ko00450	Biosynthesis of amino acids|Cysteine and methionine metabolism|Selenocompound metabolism
TRINITY_DN20112_c2_g2_i3_3	2.17963	0.0260142	Up	XP_026389441.1	6-phosphofructo-2-kinase/fructose-2,6-bisphosphatase-like isoform X2 [Papaver somniferum]	Q9MB58|F26_ARATH	6-phosphofructo-2-kinase/fructose-2,6-bisphosphatase OS=Arabidopsis thaliana OX=3702 GN=FKFBP PE=1 SV=1	mus:103986188	PFKFB3	6-phosphofructo-2-kinase / fructose-2,6-biphosphatase 3&#160;	KOG0234	Fructose-6-phosphate 2-kinase/fructose-2,6-biphosphatase	Molecular Function: 6-phosphofructo-2-kinase activity (GO:0003873);|Molecular Function: fructose-2,6-bisphosphate 2-phosphatase activity (GO:0004331);|Molecular Function: ATP binding (GO:0005524);|Cellular Component: cytosol (GO:0005829);|Cellular Component: plasma membrane (GO:0005886);|Biological Process: fructose metabolic process (GO:0006000);|Biological Process: fructose 6-phosphate metaboli…	ko04066|ko04152|ko00051	HIF-1 signaling pathway|AMPK signaling pathway|Fructose and mannose metabolism
TRINITY_DN20115_c0_g2_i1_3	2.52664	0.0445216	Up	CDP10136.1	unnamed protein product [Coffea canephora]	Q8GZC3|FAD2_VERFO	Delta(12)-fatty-acid desaturase FAD2 OS=Vernicia fordii OX=73154 GN=FAD2 PE=1 SV=1	sind:105159686	FAD2	omega-6 fatty acid desaturase / acyl-lipid omega-6 desaturase (Delta-12 desaturase)	--	--	Cellular Component: endoplasmic reticulum membrane (GO:0005789);|Biological Process: unsaturated fatty acid biosynthetic process (GO:0006636);|Cellular Component: integral component of membrane (GO:0016021);|Molecular Function: Delta12-fatty-acid desaturase activity (GO:0102985);	ko01040|ko01212	Biosynthesis of unsaturated fatty acids|Fatty acid metabolism
TRINITY_DN20116_c0_g1_i1_1	2.90896	0.0068861	Up	--	--	--	--	--	--	--	--	--	--	--	--
TRINITY_DN20123_c0_g1_i7_2	2.18835	0.0028912	Up	XP_021632887.1	uncharacterized protein LOC110629960 [Manihot esculenta]	--	--	--	--	--	--	--	--	--	--
TRINITY_DN20124_c1_g2_i2_2	2.19051	0.000435617	Up	XP_021599084.1	uncharacterized protein LOC110605086 [Manihot esculenta]	--	--	--	--	--	--	--	--	--	--
TRINITY_DN20125_c0_g2_i2_2	2.09567	0.0072522	Up	--	--	--	--	--	--	--	--	--	--	--	--
TRINITY_DN20134_c0_g1_i21_2	2.09152	9.73e-11	Up	--	--	--	--	--	--	--	--	--	--	--	--
TRINITY_DN20136_c0_g1_i1_1	3.34737	0.039622	Up	--	--	--	--	--	--	--	--	--	--	--	--
TRINITY_DN20136_c0_g3_i1_2	0.471983	0.00446727	Down	--	--	--	--	--	--	--	--	--	--	--	--
TRINITY_DN20137_c0_g1_i3_3	2.63767	0.0002833	Up	XP_008793242.1	beta-galactosidase [Phoenix dactylifera]	Q8W0A1|BGAL2_ORYSJ	Beta-galactosidase 2 OS=Oryza sativa subsp. japonica OX=39947 GN=Os01g0580200 PE=2 SV=1	--	--	--	KOG0496	Beta-galactosidase	Molecular Function: beta-galactosidase activity (GO:0004565);|Cellular Component: cell wall (GO:0005618);|Cellular Component: vacuole (GO:0005773);|Biological Process: carbohydrate metabolic process (GO:0005975);|Molecular Function: carbohydrate binding (GO:0030246);|Cellular Component: apoplast (GO:0048046);	--	--
TRINITY_DN20151_c0_g2_i8_3	2.18586	0.029205	Up	--	--	--	--	--	--	--	--	--	--	--	--
TRINITY_DN20153_c2_g2_i2_2	2.34819	0.0326636	Up	--	--	--	--	--	--	--	--	--	--	--	--
TRINITY_DN20178_c0_g1_i5_3	0.487462	0.0210347	Down	--	--	--	--	--	--	--	--	--	--	--	--
TRINITY_DN20205_c0_g2_i1_3	0.217193	0.0433098	Down	--	--	--	--	--	--	--	--	--	--	--	--
TRINITY_DN20205_c5_g2_i1_2	0.471781	0.0397439	Down	XP_020250145.1	uncharacterized protein LOC109827551 [Asparagus officinalis]	P0C2F6|RNHX1_ARATH	Putative ribonuclease H protein At1g65750 OS=Arabidopsis thaliana OX=3702 GN=At1g65750 PE=3 SV=1	--	--	--	KOG1075	FOG: Reverse transcriptase	Molecular Function: nucleic acid binding (GO:0003676);|Molecular Function: RNA-DNA hybrid ribonuclease activity (GO:0004523);|Molecular Function: metal ion binding (GO:0046872);	--	--
TRINITY_DN20224_c2_g10_i1_3	2.75821	0.00648799	Up	--	--	--	--	--	--	--	--	--	--	--	--
TRINITY_DN20229_c0_g1_i1_3	7.50346	0.0123201	Up	XP_002279629.1	PREDICTED: putative calcium-transporting ATPase 13, plasma membrane-type [Vitis vinifera]	Q9LIK7|ACA13_ARATH	Putative calcium-transporting ATPase 13, plasma membrane-type OS=Arabidopsis thaliana OX=3702 GN=ACA13 PE=3 SV=1	vvi:100259585	E3.6.3.8	Ca2+-transporting ATPase	KOG0204	Calcium transporting ATPase	Molecular Function: calcium-transporting ATPase activity (GO:0005388);|Molecular Function: calmodulin binding (GO:0005516);|Molecular Function: ATP binding (GO:0005524);|Cellular Component: integral component of plasma membrane (GO:0005887);|Molecular Function: metal ion binding (GO:0046872);	--	--
TRINITY_DN20238_c0_g1_i3_3	0.264886	0.000163765	Down	--	--	Q96386|MT3_CARPA	Metallothionein-like protein type 3 OS=Carica papaya OX=3649 PE=3 SV=1	--	--	--	--	--	Cellular Component: cell (GO:0005623);|Biological Process: cellular copper ion homeostasis (GO:0006878);|Molecular Function: metal ion binding (GO:0046872);	--	--
TRINITY_DN20256_c1_g1_i1_3	Inf	0.00536152	Up	--	--	--	--	--	--	--	--	--	--	--	--
TRINITY_DN20262_c0_g1_i1_2	0	0.000369702	Down	AAM09502.1	gamma thionin [Capsicum annuum]	Q43413|DEF1_CAPAN	Defensin J1-1 OS=Capsicum annuum OX=4072 PE=1 SV=1	--	--	--	--	--	Cellular Component: extracellular region (GO:0005576);|Biological Process: killing of cells of other organism (GO:0031640);|Biological Process: defense response to fungus (GO:0050832);	--	--
TRINITY_DN20267_c0_g1_i1_2	0.350738	0.00676464	Down	XP_023735490.1	putative pentatricopeptide repeat-containing protein At5g43820 isoform X1 [Lactuca sativa]	P0C8R0|PP416_ARATH	Putative pentatricopeptide repeat-containing protein At5g43820 OS=Arabidopsis thaliana OX=3702 GN=At5g43820 PE=3 SV=1	--	--	--	KOG4197	FOG: PPR repeat	--	--	--
TRINITY_DN20273_c0_g1_i1_1	Inf	0.0245916	Up	XP_010929625.1	PREDICTED: uncharacterized protein LOC105051051 isoform X1 [Elaeis guineensis]	--	--	--	--	--	--	--	--	--	--
TRINITY_DN20277_c0_g1_i1_2	0.133712	0.0282814	Down	--	--	--	--	--	--	--	--	--	--	--	--
TRINITY_DN20313_c0_g1_i1_3	20.4764	0.00837822	Up	--	--	--	--	--	--	--	--	--	--	--	--
TRINITY_DN20320_c0_g1_i1_1	Inf	0.0360911	Up	--	--	--	--	--	--	--	--	--	--	--	--
TRINITY_DN20326_c0_g1_i1_3	4.76531	0.0214414	Up	--	--	--	--	--	--	--	--	--	--	--	--
TRINITY_DN20330_c1_g1_i2_3	0.384185	0.00107693	Down	AEH27531.1	putative ADP-glucose pyrophosphorylase, partial [Amorphophallus konjac]	P55233|GLGL1_BETVU	Glucose-1-phosphate adenylyltransferase large subunit, chloroplastic/amyloplastic OS=Beta vulgaris OX=161934 GN=AGPS1 PE=2 SV=1	atr:18422521	glgC	glucose-1-phosphate adenylyltransferase	KOG1322	GDP-mannose pyrophosphorylase/mannose-1-phosphate guanylyltransferase	Molecular Function: ATP binding (GO:0005524);|Biological Process: glycogen biosynthetic process (GO:0005978);|Molecular Function: glucose-1-phosphate adenylyltransferase activity (GO:0008878);|Cellular Component: amyloplast (GO:0009501);|Cellular Component: chloroplast (GO:0009507);|Biological Process: starch biosynthetic process (GO:0019252);	ko00520|ko00500	Amino sugar and nucleotide sugar metabolism|Starch and sucrose metabolism
TRINITY_DN20332_c1_g4_i1_3	3.33768	0.0464196	Up	--	--	--	--	--	--	--	--	--	--	--	--
TRINITY_DN20334_c0_g1_i1_2	0.183592	0.00399001	Down	AXR87874.1	acetyl-CoA carboxylase carboxyltransferase beta subunit (chloroplast) [Paederia scandens]	A9L9A5|ACCD_LEMMI	Acetyl-coenzyme A carboxylase carboxyl transferase subunit beta, chloroplastic OS=Lemna minor OX=4472 GN=accD PE=3 SV=1	sot:4099986	accD	acetyl-CoA carboxylase carboxyl transferase subunit beta	KOG0540	3-Methylcrotonyl-CoA carboxylase, non-biotin containing subunit/Acetyl-CoA carboxylase carboxyl transferase, subunit beta	Molecular Function: acetyl-CoA carboxylase activity (GO:0003989);|Molecular Function: ATP binding (GO:0005524);|Biological Process: fatty acid biosynthetic process (GO:0006633);|Molecular Function: zinc ion binding (GO:0008270);|Cellular Component: acetyl-CoA carboxylase complex (GO:0009317);|Cellular Component: chloroplast stroma (GO:0009570);|Molecular Function: carboxyl- or carbamoyltransferas…	ko01200|ko00061|ko00620|ko00253|ko00720|ko00640|ko01212	Carbon metabolism|Fatty acid biosynthesis|Pyruvate metabolism|Tetracycline biosynthesis|Carbon fixation pathways in prokaryotes|Propanoate metabolism|Fatty acid metabolism
TRINITY_DN20334_c0_g1_i2_3	3.39103	0.00775429	Up	XP_010931341.1	PREDICTED: cysteine-rich receptor-like protein kinase 10 [Elaeis guineensis]	Q8GYA4|CRK10_ARATH	Cysteine-rich receptor-like protein kinase 10 OS=Arabidopsis thaliana OX=3702 GN=CRK10 PE=1 SV=3	--	--	--	--	--	--	--	--
TRINITY_DN20341_c0_g1_i1_2	0.114995	0.000525063	Down	--	--	--	--	--	--	--	--	--	--	--	--
TRINITY_DN20391_c0_g1_i1_1	15.2806	0.00663467	Up	--	--	--	--	--	--	--	--	--	--	--	--
TRINITY_DN20398_c0_g1_i1_1	Inf	0.0361128	Up	--	--	--	--	--	--	--	--	--	--	--	--
TRINITY_DN20401_c3_g1_i5_3	3.03454	0.00551091	Up	--	--	--	--	--	--	--	--	--	--	--	--
TRINITY_DN20403_c0_g1_i1_2	0.0445914	0.012423	Down	--	--	--	--	--	--	--	--	--	--	--	--
TRINITY_DN20409_c0_g1_i7_3	4.01658	0.000713829	Up	XP_009391672.1	PREDICTED: mannan endo-1,4-beta-mannosidase 6-like [Musa acuminata subsp. malaccensis]	Q9LZV3|MAN6_ARATH	Mannan endo-1,4-beta-mannosidase 6 OS=Arabidopsis thaliana OX=3702 GN=MAN6 PE=2 SV=1	mus:103977784	MAN	mannan endo-1,4-beta-mannosidase	--	--	Cellular Component: extracellular region (GO:0005576);|Biological Process: seed germination (GO:0009845);|Molecular Function: mannan endo-1,4-beta-mannosidase activity (GO:0016985);|Biological Process: mannan catabolic process (GO:0046355);	ko00051	Fructose and mannose metabolism
TRINITY_DN20414_c0_g1_i1_2	0.127809	0.0224682	Down	--	--	--	--	--	--	--	--	--	--	--	--
TRINITY_DN20417_c0_g1_i1_1	8.65177	0.00276032	Up	--	--	--	--	--	--	--	--	--	--	--	--
TRINITY_DN20421_c2_g4_i1_3	2.70223	0.0232553	Up	XP_020250145.1	uncharacterized protein LOC109827551 [Asparagus officinalis]	P92555|M1250_ARATH	Uncharacterized mitochondrial protein AtMg01250 OS=Arabidopsis thaliana OX=3702 GN=AtMg01250 PE=4 SV=1	--	--	--	KOG1075	FOG: Reverse transcriptase	Cellular Component: mitochondrion (GO:0005739);	--	--
TRINITY_DN20423_c0_g1_i1_2	0	0.00476898	Down	--	--	--	--	--	--	--	--	--	--	--	--
TRINITY_DN20440_c0_g1_i1_3	3.44161	0.0167155	Up	OVA15266.1	SANT/Myb domain [Macleaya cordata]	Q6WLH3|SMH5_MAIZE	Single myb histone 5 OS=Zea mays OX=4577 GN=SMH5 PE=2 SV=1	--	--	--	--	--	Cellular Component: chromosome, telomeric region (GO:0000781);|Cellular Component: chromatin (GO:0000785);|Cellular Component: nucleosome (GO:0000786);|Molecular Function: double-stranded telomeric DNA binding (GO:0003691);|Cellular Component: nucleus (GO:0005634);|Cellular Component: nucleolus (GO:0005730);|Biological Process: nucleosome assembly (GO:0006334);|Molecular Function: protein homodim…	--	--
TRINITY_DN20445_c2_g2_i4_3	2.23663	0.000126716	Up	CDP02322.1	unnamed protein product [Coffea canephora]	Q94F39|AFP3_ARATH	Ninja-family protein AFP3 OS=Arabidopsis thaliana OX=3702 GN=AFP3 PE=1 SV=1	--	--	--	--	--	Cellular Component: nucleus (GO:0005634);|Biological Process: signal transduction (GO:0007165);|Biological Process: negative regulation of transcription, DNA-templated (GO:0045892);	--	--
TRINITY_DN20448_c0_g1_i4_3	2.16455	0.00297621	Up	XP_008784885.1	sphinganine C4-monooxygenase 2-like [Phoenix dactylifera]	Q8VYI1|SBH1_ARATH	Sphinganine C4-monooxygenase 1 OS=Arabidopsis thaliana OX=3702 GN=SBH1 PE=1 SV=1	pda:103703713	SUR2	sphinganine C4-monooxygenase	KOG0874	Sphingolipid hydroxylase	Molecular Function: sphingosine hydroxylase activity (GO:0000170);|Molecular Function: iron ion binding (GO:0005506);|Cellular Component: endoplasmic reticulum (GO:0005783);|Cellular Component: endoplasmic reticulum membrane (GO:0005789);|Cellular Component: Golgi apparatus (GO:0005794);|Biological Process: photomorphogenesis (GO:0009640);|Cellular Component: integral component of membrane (GO:00…	ko00600	Sphingolipid metabolism
TRINITY_DN20461_c4_g1_i2_3	2.70617	0.0430526	Up	--	--	--	--	--	--	--	--	--	--	--	--
TRINITY_DN20464_c0_g1_i1_1	Inf	0.0429982	Up	XP_021999685.1	uncharacterized protein LOC110897134 [Helianthus annuus]	--	--	--	--	--	KOG4585	Predicted transposase	--	--	--
TRINITY_DN20469_c1_g1_i5_3	3.0956	0.000241751	Up	--	--	--	--	--	--	--	--	--	--	--	--
TRINITY_DN2046_c0_g1_i1_1	7.88116	0.0329463	Up	--	--	--	--	--	--	--	--	--	--	--	--
TRINITY_DN20478_c0_g1_i1_1	Inf	0.000142499	Up	--	--	--	--	--	--	--	--	--	--	--	--
TRINITY_DN20482_c0_g2_i1_3	2.19725	0.023082	Up	XP_009417792.1	PREDICTED: glutamate receptor 2.1-like [Musa acuminata subsp. malaccensis]	O81078|GLR29_ARATH	Glutamate receptor 2.9 OS=Arabidopsis thaliana OX=3702 GN=GLR2.9 PE=2 SV=1	mus:103998122	GRIP	glutamate receptor, ionotropic, plant	KOG1052	Glutamate-gated kainate-type ion channel receptor subunit GluR5 and related subunits	Molecular Function: ionotropic glutamate receptor activity (GO:0004970);|Molecular Function: calcium channel activity (GO:0005262);|Cellular Component: intracellular (GO:0005622);|Cellular Component: plasma membrane (GO:0005886);|Biological Process: calcium ion transport (GO:0006816);|Molecular Function: glutamate receptor activity (GO:0008066);|Cellular Component: integral component of membrane …	--	--
TRINITY_DN20498_c0_g1_i1_2	0.238892	0.0267101	Down	XP_008792045.1	2-alkenal reductase (NADP(+)-dependent)-like isoform X2 [Phoenix dactylifera]	Q39172|AER_ARATH	NADPH-dependent oxidoreductase 2-alkenal reductase OS=Arabidopsis thaliana OX=3702 GN=AER PE=1 SV=1	--	--	--	KOG1196	Predicted NAD-dependent oxidoreductase	Cellular Component: nucleus (GO:0005634);|Cellular Component: nucleoplasm (GO:0005654);|Cellular Component: cytosol (GO:0005829);|Biological Process: response to oxidative stress (GO:0006979);|Molecular Function: 2-alkenal reductase [NAD(P)] activity (GO:0032440);|Biological Process: response to cadmium ion (GO:0046686);	--	--
TRINITY_DN20514_c0_g4_i1_3	0.203839	0.0240278	Down	--	--	--	--	--	--	--	--	--	--	--	--
TRINITY_DN20519_c0_g1_i1_1	29.7814	0.034398	Up	--	--	--	--	--	--	--	--	--	--	--	--
TRINITY_DN20520_c0_g1_i1_2	0	0.0145419	Down	ABL74552.1	glutelin [Oryza sativa Japonica Group]	A0A222NNM9|COS1_COCNU	Cocosin 1 OS=Cocos nucifera OX=13894 GN=COS-1 PE=1 SV=1	--	--	--	--	--	Molecular Function: nutrient reservoir activity (GO:0045735);	--	--
TRINITY_DN20537_c2_g4_i1_3	3.64737	0.000691083	Up	--	--	--	--	--	--	--	--	--	--	--	--
TRINITY_DN20538_c0_g1_i1_1	5.79803	0.0203745	Up	--	--	--	--	--	--	--	--	--	--	--	--
TRINITY_DN20542_c0_g1_i1_1	7.05187	0.0228985	Up	--	--	--	--	--	--	--	--	--	--	--	--
TRINITY_DN20551_c0_g4_i1_3	9.16807	0.00012319	Up	--	--	--	--	--	--	--	--	--	--	--	--
TRINITY_DN20561_c0_g1_i1_1	3.12723	0.00323478	Up	XP_009400511.1	PREDICTED: probable receptor-like protein kinase At5g20050 [Musa acuminata subsp. malaccensis]	Q94C25|Y5005_ARATH	Probable receptor-like protein kinase At5g20050 OS=Arabidopsis thaliana OX=3702 GN=At5g20050 PE=2 SV=1	--	--	--	KOG1187	Serine/threonine protein kinase	--	--	--
TRINITY_DN20563_c2_g5_i1_3	0.482921	0.00829206	Down	--	--	--	--	--	--	--	--	--	--	--	--
TRINITY_DN20573_c1_g1_i3_3	3.36738	0.00523619	Up	--	--	--	--	--	--	--	--	--	--	--	--
TRINITY_DN20580_c0_g1_i18_3	0.446896	3.58e-09	Down	XP_012484114.1	PREDICTED: short-chain dehydrogenase TIC 32, chloroplastic-like isoform X1 [Gossypium raimondii]	A2RVM0|TIC32_ARATH	Short-chain dehydrogenase TIC 32, chloroplastic OS=Arabidopsis thaliana OX=3702 GN=TIC32 PE=2 SV=1	--	--	--	KOG1208	Dehydrogenases with different specificities (related to short-chain alcohol dehydrogenases)	Cellular Component: plasma membrane (GO:0005886);|Cellular Component: chloroplast (GO:0009507);|Cellular Component: chloroplast inner membrane (GO:0009706);|Cellular Component: chloroplast envelope (GO:0009941);|Biological Process: protein transport (GO:0015031);|Molecular Function: oxidoreductase activity (GO:0016491);	--	--
TRINITY_DN20580_c0_g3_i1_3	0.371497	0.0132449	Down	--	--	--	--	--	--	--	--	--	--	--	--
TRINITY_DN20584_c0_g1_i1_2	0	0.0157661	Down	PHU28071.1	Endoglucanase 20 [Capsicum chinense]	P22503|GUN_PHAVU	Endoglucanase OS=Phaseolus vulgaris OX=3885 PE=2 SV=2	--	--	--	--	--	Molecular Function: cellulase activity (GO:0008810);|Biological Process: fruit ripening (GO:0009835);|Biological Process: cellulose catabolic process (GO:0030245);	--	--
TRINITY_DN20590_c0_g1_i1_2	0.14612	0.0438748	Down	--	--	--	--	--	--	--	--	--	--	--	--
TRINITY_DN20594_c0_g1_i1_1	Inf	0.0255713	Up	--	--	--	--	--	--	--	--	--	--	--	--
TRINITY_DN20614_c0_g1_i1_2	0.404214	1.19e-06	Down	XP_010919096.1	PREDICTED: E3 ubiquitin-protein ligase RHA1B [Elaeis guineensis]	Q9SUS5|RHA1B_ARATH	E3 ubiquitin-protein ligase RHA1B OS=Arabidopsis thaliana OX=3702 GN=RHA1B PE=2 SV=1	--	--	--	KOG0800	FOG: Predicted E3 ubiquitin ligase	Molecular Function: ubiquitin-protein transferase activity (GO:0004842);|Biological Process: response to chitin (GO:0010200);|Biological Process: protein ubiquitination (GO:0016567);|Biological Process: response to cadmium ion (GO:0046686);|Molecular Function: metal ion binding (GO:0046872);	--	--
TRINITY_DN20620_c0_g1_i6_3	2.28335	0.00396331	Up	XP_008777748.1	putative ABC transporter C family member 15 [Phoenix dactylifera]	Q9LK64|AB3C_ARATH	ABC transporter C family member 3 OS=Arabidopsis thaliana OX=3702 GN=ABCC3 PE=1 SV=1	--	--	--	KOG0054	Multidrug resistance-associated protein/mitoxantrone resistance protein, ABC superfamily	Cellular Component: plant-type vacuole (GO:0000325);|Molecular Function: ATP binding (GO:0005524);|Cellular Component: vacuole (GO:0005773);|Cellular Component: vacuolar membrane (GO:0005774);|Molecular Function: xenobiotic transmembrane transporting ATPase activity (GO:0008559);|Cellular Component: plasmodesma (GO:0009506);|Molecular Function: chlorophyll catabolite transmembrane transporter act…	--	--
TRINITY_DN20636_c3_g2_i1_3	2.24985	0.0291051	Up	XP_020203589.1	serine/threonine-protein phosphatase 7 long form homolog [Cajanus cajan]	Q9LNG5|PPP7L_ARATH	Serine/threonine-protein phosphatase 7 long form homolog OS=Arabidopsis thaliana OX=3702 GN=MAIL3 PE=2 SV=1	--	--	--	--	--	Molecular Function: phosphoprotein phosphatase activity (GO:0004721);|Cellular Component: nucleus (GO:0005634);|Molecular Function: metal ion binding (GO:0046872);	--	--
TRINITY_DN20641_c0_g1_i1_1	0.377946	0.00902401	Down	--	--	--	--	--	--	--	--	--	--	--	--
TRINITY_DN20641_c1_g2_i2_3	0.358092	2.92e-16	Down	XP_020103868.1	LOW QUALITY PROTEIN: sulfate transporter 3.1-like [Ananas comosus]	Q9SV13|SUT31_ARATH	Sulfate transporter 3.1 OS=Arabidopsis thaliana OX=3702 GN=SULTR3;1 PE=2 SV=1	egu:105042328	SULTR3	sulfate transporter 3	KOG0236	Sulfate/bicarbonate/oxalate exchanger SAT-1 and related transporters (SLC26 family)	Molecular Function: secondary active sulfate transmembrane transporter activity (GO:0008271);|Biological Process: sulfate transport (GO:0008272);|Cellular Component: chloroplast (GO:0009507);|Molecular Function: sulfate transmembrane transporter activity (GO:0015116);|Molecular Function: symporter activity (GO:0015293);|Molecular Function: anion:anion antiporter activity (GO:0015301);|Cellular Co…	--	--
TRINITY_DN20643_c1_g4_i1_3	2.90221	0.0197255	Up	--	--	--	--	--	--	--	--	--	--	--	--
TRINITY_DN20643_c1_g6_i1_3	8.51643	0.0138672	Up	--	--	--	--	--	--	--	--	--	--	--	--
TRINITY_DN20649_c0_g2_i1_3	0.494329	0.000826395	Down	--	--	--	--	--	--	--	--	--	--	--	--
TRINITY_DN20652_c1_g1_i1_3	0.400792	0.00406184	Down	--	--	--	--	--	--	--	--	--	--	--	--
TRINITY_DN20653_c0_g1_i1_1	4.40077	0.0260261	Up	--	--	--	--	--	--	--	--	--	--	--	--
TRINITY_DN20655_c0_g1_i8_3	2.59566	4.29e-06	Up	RLN08502.1	glutamate receptor 2.7-like [Panicum miliaceum]	Q9C5V5|GLR28_ARATH	Glutamate receptor 2.8 OS=Arabidopsis thaliana OX=3702 GN=GLR2.8 PE=2 SV=2	--	--	--	KOG1052	Glutamate-gated kainate-type ion channel receptor subunit GluR5 and related subunits	Molecular Function: ionotropic glutamate receptor activity (GO:0004970);|Molecular Function: calcium channel activity (GO:0005262);|Cellular Component: intracellular (GO:0005622);|Cellular Component: plasma membrane (GO:0005886);|Biological Process: calcium ion transport (GO:0006816);|Molecular Function: glutamate receptor activity (GO:0008066);|Cellular Component: integral component of membrane …	--	--
TRINITY_DN20659_c0_g1_i1_1	3.01984	0.00092206	Up	XP_010936028.1	PREDICTED: CBL-interacting protein kinase 7-like [Elaeis guineensis]	Q2QMI0|CIPK4_ORYSJ	CBL-interacting protein kinase 4 OS=Oryza sativa subsp. japonica OX=39947 GN=CIPK4 PE=2 SV=2	--	--	--	KOG0583	Serine/threonine protein kinase	Molecular Function: protein serine/threonine kinase activity (GO:0004674);|Molecular Function: ATP binding (GO:0005524);|Cellular Component: nucleus (GO:0005634);|Cellular Component: cytoplasm (GO:0005737);|Biological Process: protein phosphorylation (GO:0006468);|Biological Process: intracellular signal transduction (GO:0035556);	--	--
TRINITY_DN20659_c1_g2_i9_3	2.27416	0.0484419	Up	--	--	--	--	--	--	--	--	--	--	--	--
TRINITY_DN20660_c0_g1_i1_2	0	0.00102303	Down	--	--	--	--	--	--	--	--	--	--	--	--
TRINITY_DN20663_c0_g1_i1_1	4.09068	0.00110313	Up	--	--	--	--	--	--	--	--	--	--	--	--
TRINITY_DN2067_c0_g1_i1_2	0	0.00101691	Down	AEK66126.1	cytochrome b (mitochondrion) [Cloning vector pRS316-1B9]	Q37395|CYB_ALLMA	Cytochrome b OS=Allomyces macrogynus OX=28583 GN=cob PE=3 SV=1	ota:OstapMp38	CYTB, petB	ubiquinol-cytochrome c reductase cytochrome b subunit	KOG4663	Cytochrome b	Cellular Component: mitochondrial inner membrane (GO:0005743);|Biological Process: mitochondrial electron transport, ubiquinol to cytochrome c (GO:0006122);|Molecular Function: ubiquinol-cytochrome-c reductase activity (GO:0008121);|Cellular Component: integral component of membrane (GO:0016021);|Cellular Component: respiratory chain complex III (GO:0045275);|Molecular Function: metal ion binding…	ko00190|ko02020	Oxidative phosphorylation|Two-component system
TRINITY_DN20681_c0_g3_i1_3	2.86102	0.0314531	Up	--	--	--	--	--	--	--	--	--	--	--	--
TRINITY_DN20681_c0_g4_i1_3	2.7957	0.0325291	Up	AHG32726.1	ORF3, partial [Dioscorea rotundata]	Q99315|YG31B_YEAST	Transposon Ty3-G Gag-Pol polyprotein OS=Saccharomyces cerevisiae (strain ATCC 204508 / S288c) OX=559292 GN=TY3B-G PE=1 SV=3	--	--	--	KOG0017	FOG: Transposon-encoded proteins with TYA, reverse transcriptase, integrase domains in various combinations	Cellular Component: retrotransposon nucleocapsid (GO:0000943);|Molecular Function: DNA binding (GO:0003677);|Molecular Function: RNA binding (GO:0003723);|Molecular Function: DNA-directed DNA polymerase activity (GO:0003887);|Molecular Function: RNA-directed DNA polymerase activity (GO:0003964);|Molecular Function: aspartic-type endopeptidase activity (GO:0004190);|Molecular Function: RNA-DNA hyb…	--	--
TRINITY_DN20697_c3_g3_i1_3	4.75302	0.0167854	Up	XP_007142051.1	hypothetical protein PHAVU_008G248400g [Phaseolus vulgaris]	Q84RF2|OPF17_ARATH	Transcription repressor OFP17 OS=Arabidopsis thaliana OX=3702 GN=OFP17 PE=2 SV=1	--	--	--	--	--	Cellular Component: nucleus (GO:0005634);|Biological Process: negative regulation of transcription, DNA-templated (GO:0045892);	--	--
TRINITY_DN20706_c0_g1_i3_3	0.490327	0.000661167	Down	GAU48222.1	hypothetical protein TSUD_371220 [Trifolium subterraneum]	--	--	--	--	--	--	--	--	--	--
TRINITY_DN20720_c0_g1_i3_3	2.15413	2.8e-08	Up	XP_024045890.1	uncharacterized protein LOC112100744 [Citrus clementina]	--	--	cic:CICLE_v10014440mg	TDP2	tyrosyl-DNA phosphodiesterase 2	KOG2756	Predicted Mg2+-dependent phosphodiesterase TTRAP	--	--	--
TRINITY_DN20721_c0_g1_i1_2	0.293759	0.00604069	Down	XP_026665686.1	protein STICHEL-like [Phoenix dactylifera]	O64728|STI_ARATH	Protein STICHEL OS=Arabidopsis thaliana OX=3702 GN=STI PE=1 SV=2	--	--	--	KOG0989	Replication factor C, subunit RFC4	Molecular Function: DNA binding (GO:0003677);|Molecular Function: DNA-directed DNA polymerase activity (GO:0003887);|Molecular Function: ATP binding (GO:0005524);|Cellular Component: nucleus (GO:0005634);|Cellular Component: DNA replication factor C complex (GO:0005663);|Cellular Component: plasma membrane (GO:0005886);|Biological Process: DNA-dependent DNA replication (GO:0006261);|Cellular Comp…	--	--
TRINITY_DN20727_c0_g1_i1_1	0.439803	0.0011539	Down	--	--	--	--	--	--	--	--	--	--	--	--
TRINITY_DN20746_c0_g1_i1_2	0	0.000123292	Down	CAA55812.1	Sn-1 [Capsicum annuum]	P85524|KIRO_ACTDE	Kirola OS=Actinidia deliciosa OX=3627 PE=1 SV=1	--	--	--	--	--	Biological Process: activation of immune response (GO:0002253);|Biological Process: defense response (GO:0006952);	--	--
TRINITY_DN20752_c0_g3_i1_3	0.387699	0.0445535	Down	OVA02655.1	ABC transporter [Macleaya cordata]	Q7DM58|AB4C_ARATH	ABC transporter C family member 4 OS=Arabidopsis thaliana OX=3702 GN=ABCC4 PE=1 SV=2	--	--	--	KOG0054	Multidrug resistance-associated protein/mitoxantrone resistance protein, ABC superfamily	Cellular Component: plant-type vacuole (GO:0000325);|Molecular Function: ATP binding (GO:0005524);|Cellular Component: vacuole (GO:0005773);|Cellular Component: vacuolar membrane (GO:0005774);|Cellular Component: Golgi apparatus (GO:0005794);|Cellular Component: plasma membrane (GO:0005886);|Biological Process: drug transmembrane transport (GO:0006855);|Molecular Function: xenobiotic transmembran…	--	--
TRINITY_DN20756_c0_g1_i1_1	Inf	0.0223894	Up	--	--	--	--	--	--	--	--	--	--	--	--
TRINITY_DN20767_c0_g1_i1_2	0.19006	0.00322457	Down	YP_009408934.1	photosystem I assembly protein Ycf2 (chloroplast) [Zantedeschia aethiopica]	A9L9D9|YCF2_LEMMI	Protein Ycf2 OS=Lemna minor OX=4472 GN=ycf2-A PE=3 SV=1	--	--	--	--	--	Molecular Function: ATP binding (GO:0005524);|Cellular Component: chloroplast stroma (GO:0009570);	--	--
TRINITY_DN20767_c0_g1_i1_3	0.060471	0.0171703	Down	OVA19617.1	Glycoside hydrolase family 38 [Macleaya cordata]	Q9FKW9|MANA3_ARATH	Probable alpha-mannosidase At5g66150 OS=Arabidopsis thaliana OX=3702 GN=At5g66150 PE=3 SV=1	atr:18425707	E3.2.1.24	alpha-mannosidase	KOG1959	Glycosyl hydrolase, family 38 - alpha-mannosidase	Molecular Function: alpha-mannosidase activity (GO:0004559);|Cellular Component: vacuolar membrane (GO:0005774);|Biological Process: mannose metabolic process (GO:0006013);|Biological Process: protein deglycosylation (GO:0006517);|Molecular Function: carbohydrate binding (GO:0030246);|Molecular Function: metal ion binding (GO:0046872);	ko00511	Other glycan degradation
TRINITY_DN20768_c0_g3_i1_3	4.27717	0.0087102	Up	--	--	--	--	--	--	--	--	--	--	--	--
TRINITY_DN20786_c3_g3_i1_3	3.25876	0.00272482	Up	CAD40198.2	OSJNBb0043H09.7 [Oryza sativa Japonica Group]	P10978|POLX_TOBAC	Retrovirus-related Pol polyprotein from transposon TNT 1-94 OS=Nicotiana tabacum OX=4097 PE=2 SV=1	--	--	--	KOG0017	FOG: Transposon-encoded proteins with TYA, reverse transcriptase, integrase domains in various combinations	Cellular Component: retrotransposon nucleocapsid (GO:0000943);|Molecular Function: nucleic acid binding (GO:0003676);|Molecular Function: RNA-directed DNA polymerase activity (GO:0003964);|Molecular Function: aspartic-type endopeptidase activity (GO:0004190);|Molecular Function: endonuclease activity (GO:0004519);|Molecular Function: zinc ion binding (GO:0008270);|Biological Process: DNA integrat…	--	--
TRINITY_DN20787_c0_g1_i1_2	Inf	0.0423504	Up	XP_010915288.1	PREDICTED: heat shock factor protein HSF30-like [Elaeis guineensis]	--	--	egu:105040455	HSFF	heat shock transcription factor, other eukaryote	--	--	--	--	--
TRINITY_DN20804_c0_g2_i1_3	14.6491	0.00994856	Up	--	--	--	--	--	--	--	--	--	--	--	--
TRINITY_DN20805_c0_g1_i1_3	2.71507	0.0490137	Up	--	--	--	--	--	--	--	--	--	--	--	--
TRINITY_DN20807_c0_g1_i1_2	0	0.00967	Down	--	--	--	--	--	--	--	--	--	--	--	--
TRINITY_DN20828_c0_g1_i1_2	0	0.0220435	Down	AEK66126.1	cytochrome b (mitochondrion) [Cloning vector pRS316-1B9]	Q37395|CYB_ALLMA	Cytochrome b OS=Allomyces macrogynus OX=28583 GN=cob PE=3 SV=1	ccp:ChcroMp07	CYTB, petB	ubiquinol-cytochrome c reductase cytochrome b subunit	KOG4663	Cytochrome b	Cellular Component: mitochondrial inner membrane (GO:0005743);|Biological Process: mitochondrial electron transport, ubiquinol to cytochrome c (GO:0006122);|Molecular Function: ubiquinol-cytochrome-c reductase activity (GO:0008121);|Cellular Component: integral component of membrane (GO:0016021);|Cellular Component: respiratory chain complex III (GO:0045275);|Molecular Function: metal ion binding…	ko00190|ko02020	Oxidative phosphorylation|Two-component system
TRINITY_DN2082_c0_g1_i2_2	0	8.16e-05	Down	PHT90823.1	Light-induced protein, chloroplastic [Capsicum annuum]	P80471|LIPC_SOLTU	Light-induced protein, chloroplastic OS=Solanum tuberosum OX=4113 PE=1 SV=2	--	--	--	--	--	Biological Process: response to water deprivation (GO:0009414);|Cellular Component: chloroplast thylakoid membrane (GO:0009535);	--	--
TRINITY_DN20836_c0_g1_i1_2	0.0969486	0.0413357	Down	--	--	--	--	--	--	--	--	--	--	--	--
TRINITY_DN20844_c1_g2_i1_3	0.238737	0.0376104	Down	--	--	--	--	--	--	--	--	--	--	--	--
TRINITY_DN20848_c2_g1_i1_3	0.410013	1.45e-08	Down	OVA18807.1	Disease resistance protein [Macleaya cordata]	Q9SX38|DRL4_ARATH	Putative disease resistance protein At1g50180 OS=Arabidopsis thaliana OX=3702 GN=At1g50180 PE=3 SV=2	--	--	--	KOG4658	Apoptotic ATPase	--	--	--
TRINITY_DN20850_c0_g1_i1_1	0.218527	0.0362819	Down	--	--	--	--	--	--	--	--	--	--	--	--
TRINITY_DN20863_c3_g1_i6_3	2.02973	0.0108804	Up	XP_012085837.1	LRR receptor-like serine/threonine-protein kinase GSO2 [Jatropha curcas]	Q6JN46|EIX2_SOLLC	Receptor-like protein EIX2 OS=Solanum lycopersicum OX=4081 GN=EIX2 PE=1 SV=2	--	--	--	KOG0619	FOG: Leucine rich repeat	Cellular Component: plasma membrane (GO:0005886);|Cellular Component: integral component of membrane (GO:0016021);|Biological Process: defense response to fungus (GO:0050832);	--	--
TRINITY_DN20870_c4_g2_i1_3	4.55643	0.00236035	Up	--	--	--	--	--	--	--	--	--	--	--	--
TRINITY_DN20873_c3_g2_i13_3	0.418113	0.00441224	Down	XP_020272119.1	MDIS1-interacting receptor like kinase 2 [Asparagus officinalis]	Q8VZG8|MIK2_ARATH	MDIS1-interacting receptor like kinase 2 OS=Arabidopsis thaliana OX=3702 GN=MIK2 PE=1 SV=3	--	--	--	--	--	--	--	--
TRINITY_DN20877_c0_g1_i1_2	0	0.00591634	Down	OVA08152.1	Reverse transcriptase zinc-binding domain [Macleaya cordata]	P93295|M310_ARATH	Uncharacterized mitochondrial protein AtMg00310 OS=Arabidopsis thaliana OX=3702 GN=AtMg00310 PE=4 SV=1	--	--	--	KOG1075	FOG: Reverse transcriptase	Cellular Component: mitochondrion (GO:0005739);	--	--
TRINITY_DN20882_c2_g1_i1_3	Inf	0.0255074	Up	--	--	--	--	--	--	--	--	--	--	--	--
TRINITY_DN20899_c0_g1_i1_2	0.112117	0.0406237	Down	--	--	--	--	--	--	--	--	--	--	--	--
TRINITY_DN20902_c0_g1_i1_1	4.52554	0.00864081	Up	--	--	--	--	--	--	--	--	--	--	--	--
TRINITY_DN20905_c0_g1_i1_3	Inf	0.0360975	Up	--	--	--	--	--	--	--	--	--	--	--	--
TRINITY_DN20942_c0_g1_i1_1	Inf	0.00225851	Up	--	--	--	--	--	--	--	--	--	--	--	--
TRINITY_DN20944_c0_g1_i1_2	0.0680897	0.0402117	Down	--	--	--	--	--	--	--	--	--	--	--	--
TRINITY_DN20979_c0_g1_i1_1	0.436749	0.0022292	Down	XP_009416377.1	PREDICTED: E3 ubiquitin-protein ligase RHA2B-like [Musa acuminata subsp. malaccensis]	Q9ZU51|RHA2B_ARATH	E3 ubiquitin-protein ligase RHA2B OS=Arabidopsis thaliana OX=3702 GN=RHA2B PE=1 SV=2	--	--	--	KOG0800	FOG: Predicted E3 ubiquitin ligase	Molecular Function: ubiquitin-protein transferase activity (GO:0004842);|Cellular Component: nucleus (GO:0005634);|Cellular Component: cytoplasm (GO:0005737);|Biological Process: abscisic acid-activated signaling pathway (GO:0009738);|Biological Process: positive regulation of abscisic acid-activated signaling pathway (GO:0009789);|Biological Process: protein ubiquitination (GO:0016567);|Molecula…	--	--
TRINITY_DN20980_c0_g1_i1_2	0	0.0444268	Down	AAL40188.1	UOATP2 fusion protein (plasmid) [synthetic construct]	P21535|ATP6_SCHPO	ATP synthase subunit a OS=Schizosaccharomyces pombe (strain 972 / ATCC 24843) OX=284812 GN=atp6 PE=3 SV=3	spo:ScpofMp06	ATPeF0A, MTATP6, ATP6	F-type H+-transporting ATPase subunit a	KOG4665	ATP synthase F0 subunit 6 and related proteins	Cellular Component: mitochondrial proton-transporting ATP synthase complex, coupling factor F(o) (GO:0000276);|Molecular Function: structural molecule activity (GO:0005198);|Molecular Function: proton transmembrane transporter activity (GO:0015078);|Cellular Component: integral component of membrane (GO:0016021);|Biological Process: mitochondrial ATP synthesis coupled proton transport (GO:0042776…	ko00190	Oxidative phosphorylation
TRINITY_DN21003_c0_g1_i1_2	0	0.0376922	Down	--	--	--	--	--	--	--	--	--	--	--	--
TRINITY_DN21017_c0_g1_i1_2	0	0.024261	Down	5CDZ_A	Chain A, Crystal Structure Of Conserpin In The Latent State	Q9SIR9|SPZ10_ARATH	Serpin-Z10 OS=Arabidopsis thaliana OX=3702 GN=At2g25240 PE=2 SV=1	--	--	--	KOG2392	Serpin	Molecular Function: serine-type endopeptidase inhibitor activity (GO:0004867);|Cellular Component: extracellular space (GO:0005615);|Biological Process: negative regulation of endopeptidase activity (GO:0010951);	--	--
TRINITY_DN21018_c0_g1_i1_1	26.9125	0.0306007	Up	--	--	--	--	--	--	--	--	--	--	--	--
TRINITY_DN21036_c0_g1_i1_3	0	0.0032457	Down	--	--	--	--	--	--	--	--	--	--	--	--
TRINITY_DN21047_c0_g1_i1_1	Inf	0.0255637	Up	--	--	--	--	--	--	--	--	--	--	--	--
TRINITY_DN21096_c0_g1_i1_2	0	0.0109511	Down	RGB28489.1	elongation factor 1-alpha [Rhizophagus diaphanus]	P06805|EF1A1_MUCCL	Elongation factor 1-alpha OS=Mucor circinelloides f. lusitanicus OX=29924 GN=TEF-1 PE=3 SV=1	mbe:MBM_07351	EEF1A	elongation factor 1-alpha	KOG0052	Translation elongation factor EF-1 alpha/Tu	Molecular Function: translation elongation factor activity (GO:0003746);|Molecular Function: GTPase activity (GO:0003924);|Molecular Function: GTP binding (GO:0005525);|Cellular Component: cytoplasm (GO:0005737);	ko03013	RNA transport
TRINITY_DN2109_c0_g1_i1_3	7.21438	0.0324911	Up	XP_011096014.1	1-aminocyclopropane-1-carboxylate oxidase [Sesamum indicum]	Q9MB94|ACCO_PRUMU	1-aminocyclopropane-1-carboxylate oxidase OS=Prunus mume OX=102107 GN=ACO1 PE=2 SV=1	sind:105175306	E1.14.17.4	aminocyclopropanecarboxylate oxidase	KOG0143	Iron/ascorbate family oxidoreductases	Biological Process: ethylene biosynthetic process (GO:0009693);|Molecular Function: 1-aminocyclopropane-1-carboxylate oxidase activity (GO:0009815);|Biological Process: fruit ripening (GO:0009835);|Molecular Function: L-ascorbic acid binding (GO:0031418);|Molecular Function: metal ion binding (GO:0046872);	ko00270	Cysteine and methionine metabolism
TRINITY_DN21102_c0_g1_i1_2	0.0357431	3.44e-05	Down	--	--	--	--	--	--	--	--	--	--	--	--
TRINITY_DN21122_c0_g1_i1_2	0	0.00165745	Down	--	--	--	--	--	--	--	--	--	--	--	--
TRINITY_DN21138_c0_g1_i1_1	Inf	0.00450775	Up	--	--	--	--	--	--	--	--	--	--	--	--
TRINITY_DN21143_c0_g1_i1_2	0	0.0163024	Down	--	--	--	--	--	--	--	--	--	--	--	--
TRINITY_DN21161_c0_g1_i1_2	0.0565619	0.0173962	Down	--	--	--	--	--	--	--	--	--	--	--	--
TRINITY_DN21182_c0_g1_i1_2	9.18612	0.0256067	Up	--	--	--	--	--	--	--	--	--	--	--	--
TRINITY_DN21191_c0_g1_i1_1	Inf	0.0193679	Up	--	--	--	--	--	--	--	--	--	--	--	--
TRINITY_DN21229_c0_g1_i1_3	0	0.0332211	Down	--	--	--	--	--	--	--	--	--	--	--	--
TRINITY_DN21240_c0_g1_i1_2	0.123658	0.0433867	Down	AJD08956.1	NADH dehydrogenase subunit F, partial (chloroplast) [Monstera deliciosa]	Q3V4Y7|NU5C_ACOCL	NAD(P)H-quinone oxidoreductase subunit 5, chloroplastic OS=Acorus calamus OX=4465 GN=ndhF PE=3 SV=1	egu:12079443	ndhF	NAD(P)H-quinone oxidoreductase subunit 5	KOG4668	NADH dehydrogenase subunits 2, 5, and related proteins	Molecular Function: NADH dehydrogenase (ubiquinone) activity (GO:0008137);|Cellular Component: chloroplast thylakoid membrane (GO:0009535);|Cellular Component: integral component of membrane (GO:0016021);|Biological Process: ATP synthesis coupled electron transport (GO:0042773);|Molecular Function: quinone binding (GO:0048038);	ko00190	Oxidative phosphorylation
TRINITY_DN21242_c0_g1_i1_2	Inf	0.0429166	Up	--	--	--	--	--	--	--	--	--	--	--	--
TRINITY_DN21249_c0_g1_i1_2	0	0.0218878	Down	--	--	--	--	--	--	--	--	--	--	--	--
TRINITY_DN21249_c0_g1_i1_3	0	0.0340671	Down	--	--	--	--	--	--	--	--	--	--	--	--
TRINITY_DN21253_c0_g1_i1_1	Inf	0.036097	Up	--	--	--	--	--	--	--	--	--	--	--	--
TRINITY_DN21253_c0_g1_i1_2	0	0.0330151	Down	PIA30942.1	hypothetical protein AQUCO_05300048v1 [Aquilegia coerulea]	--	--	pda:103710813	CDC7	cell division control protein 7	--	--	--	ko04113|ko04111|ko04110	Meiosis - yeast|Cell cycle - yeast|Cell cycle
TRINITY_DN21278_c0_g1_i1_2	0.244231	0.00311818	Down	--	--	--	--	--	--	--	--	--	--	--	--
TRINITY_DN21284_c0_g1_i1_2	0	0.0066355	Down	--	--	--	--	--	--	--	--	--	--	--	--
TRINITY_DN21302_c0_g1_i1_1	Inf	0.0429967	Up	--	--	--	--	--	--	--	--	--	--	--	--
TRINITY_DN21314_c0_g1_i1_1	Inf	0.0180466	Up	--	--	--	--	--	--	--	--	--	--	--	--
TRINITY_DN21316_c0_g1_i1_2	3.54058	0.00528207	Up	--	--	--	--	--	--	--	--	--	--	--	--
TRINITY_DN21318_c0_g1_i1_2	0.382804	0.0241624	Down	OVA05021.1	Peptidase A1 [Macleaya cordata]	Q9LS40|ASPG1_ARATH	Protein ASPARTIC PROTEASE IN GUARD CELL 1 OS=Arabidopsis thaliana OX=3702 GN=ASPG1 PE=1 SV=1	--	--	--	KOG1339	Aspartyl protease	Molecular Function: DNA binding (GO:0003677);|Molecular Function: aspartic-type endopeptidase activity (GO:0004190);|Cellular Component: endoplasmic reticulum (GO:0005783);|Biological Process: proteolysis (GO:0006508);|Biological Process: response to water deprivation (GO:0009414);|Biological Process: systemic acquired resistance (GO:0009627);|Biological Process: response to abscisic acid (GO:000…	--	--
TRINITY_DN21347_c0_g1_i1_1	Inf	0.00269557	Up	--	--	--	--	--	--	--	--	--	--	--	--
TRINITY_DN21362_c0_g1_i1_2	0.201333	0.0360491	Down	--	--	--	--	--	--	--	--	--	--	--	--
TRINITY_DN21364_c0_g1_i1_3	0	0.0046362	Down	--	--	--	--	--	--	--	--	--	--	--	--
TRINITY_DN21374_c0_g1_i1_1	6.85062	0.0284577	Up	--	--	--	--	--	--	--	--	--	--	--	--
TRINITY_DN21407_c0_g1_i1_2	0	0.00193513	Down	--	--	--	--	--	--	--	--	--	--	--	--
TRINITY_DN21409_c0_g1_i1_2	0	0.0228781	Down	--	--	--	--	--	--	--	--	--	--	--	--
TRINITY_DN21415_c0_g1_i1_1	0.269027	0.0385335	Down	--	--	--	--	--	--	--	--	--	--	--	--
TRINITY_DN21419_c0_g1_i1_3	Inf	0.0151868	Up	--	--	--	--	--	--	--	--	--	--	--	--
TRINITY_DN21421_c0_g1_i1_2	0.151724	0.049877	Down	GAV71777.1	zf-RVT domain-containing protein, partial [Cephalotus follicularis]	--	--	--	--	--	--	--	--	--	--
TRINITY_DN21429_c0_g1_i1_1	Inf	0.000799861	Up	--	--	--	--	--	--	--	--	--	--	--	--
TRINITY_DN21430_c0_g1_i1_2	0.0557176	0.0167962	Down	--	--	--	--	--	--	--	--	--	--	--	--
TRINITY_DN21443_c0_g1_i1_1	Inf	0.0214867	Up	XP_008385621.1	PREDICTED: probable inactive receptor kinase At5g10020 [Malus domestica]	Q0WR59|Y5020_ARATH	Probable inactive receptor kinase At5g10020 OS=Arabidopsis thaliana OX=3702 GN=At5g10020 PE=1 SV=2	--	--	--	--	--	--	--	--
TRINITY_DN21446_c0_g1_i1_3	0	0.0391621	Down	--	--	--	--	--	--	--	--	--	--	--	--
TRINITY_DN21449_c0_g1_i1_1	0.388302	0.0138438	Down	XP_009410173.1	PREDICTED: auxin-responsive protein SAUR32-like [Musa acuminata subsp. malaccensis]	Q9ZUZ3|SAU32_ARATH	Auxin-responsive protein SAUR32 OS=Arabidopsis thaliana OX=3702 GN=SAUR32 PE=2 SV=1	mus:103992263	SAUR	SAUR family protein	--	--	Cellular Component: nucleus (GO:0005634);|Cellular Component: cytoplasm (GO:0005737);|Biological Process: multicellular organism development (GO:0007275);|Biological Process: auxin-activated signaling pathway (GO:0009734);|Biological Process: regulation of growth (GO:0040008);|Biological Process: regulation of seedling development (GO:1900140);	ko04075	Plant hormone signal transduction
TRINITY_DN21450_c0_g1_i1_1	6.62579	0.0141869	Up	--	--	--	--	--	--	--	--	--	--	--	--
TRINITY_DN21452_c0_g1_i1_1	Inf	0.00759062	Up	--	--	--	--	--	--	--	--	--	--	--	--
TRINITY_DN21468_c0_g1_i1_1	7.83809	0.0208306	Up	--	--	--	--	--	--	--	--	--	--	--	--
TRINITY_DN21477_c0_g1_i1_2	0	0.0127446	Down	NP_001311614.1	pollen-specific leucine-rich repeat extensin-like protein 2 [Capsicum annuum]	--	--	--	--	--	--	--	--	--	--
TRINITY_DN2147_c0_g1_i1_2	0.120532	0.029374	Down	--	--	--	--	--	--	--	--	--	--	--	--
TRINITY_DN21481_c0_g1_i1_2	0	0.0194465	Down	PSR89297.1	Long-chain-alcohol oxidase [Actinidia chinensis var. chinensis]	--	--	nnu:104609741	FAO3	long-chain-alcohol oxidase	--	--	--	--	--
TRINITY_DN21498_c0_g1_i1_2	0.280727	0.0114598	Down	KMZ57463.1	S-adenosyl-L-methionine-dependent methyltransferases superfamily protein [Zostera marina]	Q68CM3|TCS2_CAMSI	Probable caffeine synthase 2 OS=Camellia sinensis OX=4442 GN=TCS2 PE=2 SV=1	--	--	--	--	--	Biological Process: alkaloid metabolic process (GO:0009820);|Molecular Function: theobromine:S-adenosyl-L-methionine 1-N-methyltransferase activity (GO:0102740);|Molecular Function: paraxanthine:S-adenosyl-L-methionine 3-N-methyltransferase activity (GO:0102741);	--	--
TRINITY_DN21501_c0_g1_i1_2	0	5.52e-07	Down	--	--	--	--	--	--	--	--	--	--	--	--
TRINITY_DN21501_c0_g1_i1_3	9.37116	0.0291899	Up	--	--	--	--	--	--	--	--	--	--	--	--
TRINITY_DN21502_c0_g1_i1_1	Inf	0.0429743	Up	--	--	--	--	--	--	--	--	--	--	--	--
TRINITY_DN21507_c0_g1_i1_3	8.57614	0.0472357	Up	--	--	--	--	--	--	--	--	--	--	--	--
TRINITY_DN21511_c0_g1_i1_2	0	0.00160875	Down	--	--	--	--	--	--	--	--	--	--	--	--
TRINITY_DN21540_c0_g1_i1_1	0.467931	0.0276383	Down	--	--	--	--	--	--	--	--	--	--	--	--
TRINITY_DN21555_c0_g1_i1_3	0	0.00957347	Down	--	--	--	--	--	--	--	--	--	--	--	--
TRINITY_DN21597_c0_g1_i1_2	0.358234	0.0173892	Down	YP_009145022.1	photosystem I assembly protein Ycf2 (chloroplast) [Dieffenbachia seguine]	A9L9D9|YCF2_LEMMI	Protein Ycf2 OS=Lemna minor OX=4472 GN=ycf2-A PE=3 SV=1	--	--	--	--	--	Molecular Function: ATP binding (GO:0005524);|Cellular Component: chloroplast stroma (GO:0009570);	--	--
TRINITY_DN21601_c0_g1_i1_2	0.0948397	0.0474628	Down	--	--	--	--	--	--	--	--	--	--	--	--
TRINITY_DN21602_c0_g1_i1_2	0	0.0186701	Down	PHT52117.1	Beta-galactosidase [Capsicum baccatum]	P48981|BGAL_MALDO	Beta-galactosidase OS=Malus domestica OX=3750 PE=1 SV=1	--	--	--	KOG0496	Beta-galactosidase	Molecular Function: beta-galactosidase activity (GO:0004565);|Biological Process: carbohydrate metabolic process (GO:0005975);|Cellular Component: apoplast (GO:0048046);	--	--
TRINITY_DN21614_c0_g1_i1_3	6.73038	0.00180652	Up	--	--	--	--	--	--	--	--	--	--	--	--
TRINITY_DN21620_c0_g1_i1_2	0.0846206	0.02863	Down	--	--	--	--	--	--	--	--	--	--	--	--
TRINITY_DN21628_c0_g1_i1_2	0	0.0268919	Down	OAP06124.1	SABP3 [Arabidopsis thaliana]	P27140|BCA1_ARATH	Beta carbonic anhydrase 1, chloroplastic OS=Arabidopsis thaliana OX=3702 GN=BCA1 PE=1 SV=2	ath:AT3G01500	cynT, can	carbonic anhydrase	KOG1578	Predicted carbonic anhydrase involved in protection against oxidative damage	Molecular Function: carbonate dehydratase activity (GO:0004089);|Cellular Component: cytoplasm (GO:0005737);|Cellular Component: plasma membrane (GO:0005886);|Molecular Function: zinc ion binding (GO:0008270);|Biological Process: response to cold (GO:0009409);|Cellular Component: chloroplast (GO:0009507);|Cellular Component: chloroplast thylakoid membrane (GO:0009535);|Cellular Component: chlorop…	ko00910	Nitrogen metabolism
TRINITY_DN21632_c0_g1_i1_2	0.170285	0.00255617	Down	XP_008798824.1	blue copper protein-like [Phoenix dactylifera]	O80517|BCB2_ARATH	Uclacyanin-2 OS=Arabidopsis thaliana OX=3702 GN=At2g44790 PE=2 SV=1	--	--	--	--	--	Molecular Function: electron transfer activity (GO:0009055);|Cellular Component: plasmodesma (GO:0009506);|Cellular Component: anchored component of membrane (GO:0031225);|Cellular Component: anchored component of plasma membrane (GO:0046658);|Molecular Function: metal ion binding (GO:0046872);	--	--
TRINITY_DN21636_c0_g1_i1_1	3.46736	0.0370344	Up	--	--	--	--	--	--	--	--	--	--	--	--
TRINITY_DN21647_c0_g1_i1_2	0.197055	0.0493936	Down	--	--	--	--	--	--	--	--	--	--	--	--
TRINITY_DN21648_c0_g1_i1_2	0	0.0213971	Down	--	--	--	--	--	--	--	--	--	--	--	--
TRINITY_DN21670_c0_g1_i1_1	Inf	0.0152086	Up	--	--	--	--	--	--	--	--	--	--	--	--
TRINITY_DN2168_c0_g1_i1_1	16.9751	0.000713015	Up	--	--	--	--	--	--	--	--	--	--	--	--
TRINITY_DN21698_c0_g1_i1_2	0	0.001105	Down	BAH01389.1	unnamed protein product [Oryza sativa Japonica Group]	P29835|GL19_ORYSJ	19 kDa globulin OS=Oryza sativa subsp. japonica OX=39947 GN=Os05g0499100 PE=1 SV=2	--	--	--	--	--	Cellular Component: extracellular region (GO:0005576);|Molecular Function: IgE binding (GO:0019863);|Molecular Function: nutrient reservoir activity (GO:0045735);	--	--
TRINITY_DN21724_c0_g1_i1_2	0.177536	0.00538939	Down	--	--	--	--	--	--	--	--	--	--	--	--
TRINITY_DN21732_c0_g1_i1_2	0	0.0360335	Down	AEF98135.1	cytochrome c oxidase subunit I, partial (mitochondrion) [Lingulodinium polyedra]	P60621|COX1_RAPSA	Cytochrome c oxidase subunit 1 OS=Raphanus sativus OX=3726 GN=COX1 PE=3 SV=1	ppp:PhpafMp01	COX1	cytochrome c oxidase subunit 1	KOG4769	Cytochrome c oxidase, subunit I	Molecular Function: cytochrome-c oxidase activity (GO:0004129);|Cellular Component: mitochondrial inner membrane (GO:0005743);|Cellular Component: plasma membrane (GO:0005886);|Biological Process: oxidative phosphorylation (GO:0006119);|Biological Process: aerobic respiration (GO:0009060);|Biological Process: electron transport coupled proton transport (GO:0015990);|Cellular Component: integral c…	ko00190	Oxidative phosphorylation
TRINITY_DN21742_c0_g1_i1_1	0.118695	0.0180928	Down	--	--	--	--	--	--	--	--	--	--	--	--
TRINITY_DN21748_c0_g1_i1_1	7.80809	0.0207795	Up	RLN41036.1	DIMBOA UDP-glucosyltransferase BX9-like [Panicum miliaceum]	Q9LTH3|U76E1_ARATH	UDP-glycosyltransferase 76E1 OS=Arabidopsis thaliana OX=3702 GN=UGT76E1 PE=2 SV=1	--	--	--	KOG1192	UDP-glucuronosyl and UDP-glucosyl transferase	Molecular Function: UDP-glycosyltransferase activity (GO:0008194);|Cellular Component: intracellular membrane-bounded organelle (GO:0043231);|Molecular Function: quercetin 3-O-glucosyltransferase activity (GO:0080043);|Molecular Function: quercetin 7-O-glucosyltransferase activity (GO:0080044);	--	--
TRINITY_DN2177_c0_g1_i1_1	3.47212	0.017177	Up	XP_009408021.1	PREDICTED: homeobox-leucine zipper protein HOX12-like [Musa acuminata subsp. malaccensis]	O23208|ATB40_ARATH	Homeobox-leucine zipper protein ATHB-40 OS=Arabidopsis thaliana OX=3702 GN=ATHB-40 PE=2 SV=3	--	--	--	KOG0483	Transcription factor HEX, contains HOX and HALZ domains	Molecular Function: DNA-binding transcription factor activity (GO:0003700);|Cellular Component: nucleus (GO:0005634);|Biological Process: response to auxin (GO:0009733);|Molecular Function: sequence-specific DNA binding (GO:0043565);	--	--
TRINITY_DN21793_c0_g1_i1_2	0.0398316	0.0260215	Down	XP_015628800.1	defensin-like protein [Oryza sativa Japonica Group]	A3FPF2|DEF_NELNU	Defensin-like protein OS=Nelumbo nucifera OX=4432 PE=3 SV=1	--	--	--	--	--	Cellular Component: extracellular region (GO:0005576);|Biological Process: killing of cells of other organism (GO:0031640);|Biological Process: defense response to fungus (GO:0050832);	--	--
TRINITY_DN2181_c0_g1_i2_2	0.378712	0.0450037	Down	--	--	--	--	--	--	--	--	--	--	--	--
TRINITY_DN21860_c0_g1_i1_2	0	0.0131432	Down	PHT67621.1	Agamous-like MADS-box protein AGL3 [Capsicum annuum]	K4BND8|MADS4_SOLLC	MADS-box protein 04g005320 OS=Solanum lycopersicum OX=4081 GN=Solyc04g005320 PE=3 SV=1	--	--	--	KOG0014	MADS box transcription factor	Molecular Function: RNA polymerase II regulatory region sequence-specific DNA binding (GO:0000977);|Molecular Function: transcription factor activity, RNA polymerase II proximal promoter sequence-specific DNA binding (GO:0000982);|Cellular Component: nucleus (GO:0005634);|Biological Process: multicellular organism development (GO:0007275);|Molecular Function: transcription factor binding (GO:0008…	--	--
TRINITY_DN21878_c0_g1_i1_3	Inf	0.0429268	Up	--	--	--	--	--	--	--	--	--	--	--	--
TRINITY_DN21883_c0_g1_i1_1	Inf	0.025515	Up	--	--	--	--	--	--	--	--	--	--	--	--
TRINITY_DN21892_c0_g1_i1_1	Inf	0.0413624	Up	--	--	--	--	--	--	--	--	--	--	--	--
TRINITY_DN21893_c0_g1_i1_2	9.99232	0.026049	Up	--	--	--	--	--	--	--	--	--	--	--	--
TRINITY_DN21908_c0_g1_i1_1	3.93431	0.0085879	Up	XP_019704690.1	PREDICTED: uncharacterized protein LOC109505615 [Elaeis guineensis]	--	--	--	--	--	KOG0017	FOG: Transposon-encoded proteins with TYA, reverse transcriptase, integrase domains in various combinations	--	--	--
TRINITY_DN21934_c0_g1_i1_1	Inf	0.000763978	Up	--	--	--	--	--	--	--	--	--	--	--	--
[truncated: 662 more rows]
